# Supplementary material for: A purple odyssey: synthesis and structure of 3-amino-4-hy­droxy-6-oxo­cyclo­hexa-2,4-dien-1-iminium chloride monohydrate
Source: Acta Crystallogr E Crystallogr Commun. 2016 Apr 5;72(Pt 5):604–7. doi: 10.1107/S2056989016005107 (PMC4908533; doi:10.1107/S2056989016005107)
Supplement: Supplementary file 1 [file e-72-00604-sup1.cif]

##############################################################################
#                                                                            #
# This CIF contains the data in a paper accepted for publication in          #
# Acta Crystallographica Section E. It conforms to the requirements of       #
# Notes for Authors for Acta Crystallographica Section E, and has been       #
# peer reviewed under the auspices of the IUCr Commission on Journals.       #
#                                                                            #
# Full details of the Crystallographic Information File format               #
# are given in the paper "The Crystallographic Information File (CIF):       #
# a New Standard Archive File for Crystallography" by S. R. Hall, F. H.      #
# Allen and I. D. Brown [Acta Cryst. (1991), A47, 655-685].                  #
#                                                                            #
# The current version of the core CIF dictionary is obtainable from          #
# ftp://ftp.iucr.org/pub/cif_core.dic.                                       #
#                                                                            #
# Software is freely available for graphical display of the structure(s)     #
# in this CIF. For information consult the CIF software page                 #
# http://www.iucr.org/resources/cif/software.                                #
#                                                                            #
# This file may be used for bona fide research purposes within the           #
# scientific community so long as proper attribution is given to the journal # 
# article from which it was obtained.                                        #
#                                                                            #
##############################################################################
data_I
_audit_creation_method     'SHELXL-2014/7'
_journal_date_recd_electronic     2016-03-24
_journal_date_accepted     2016-03-25
_journal_name_full     'Acta Crystallographica, Section E'
_journal_year     2016
_journal_volume     72
_journal_issue      5
_journal_page_first     604
_journal_page_last     607
_journal_paper_category     GO
_journal_paper_doi     10.1107/S2056989016005107
_journal_coeditor_code     SJ5497
_publ_contact_author_name
;
William T A Harrison
;
_publ_contact_author_address
;
Department of Chemistry
University of Aberdeen
Aberdeen AB24 3UE
Scotland
;
_publ_contact_author_email
;
w.harrison@abdn.ac.uk
;
_publ_section_title
;
A purple odyssey: synthesis and structure of
3-amino-4-hydroxy-6-oxocyclohexa-2,4-dien-1-iminium chloride monohydrate
;
loop_
    _publ_author_name
    _publ_author_footnote
    _publ_author_address
    'Plater, M. John ' .
;
Department of Chemistry
University of Aberdeen
Aberdeen AB24 3UE
Scotland
;
    'Harrison, William T. A.' .
;
Department of Chemistry
University of Aberdeen
Aberdeen AB24 3UE
Scotland
;
_publ_section_synopsis
;
The unequal C---C bond lengths in the six-membered ring of the
C~6~H~7~N~2~O~2~^+^ cation of the title compound can be understood in terms of
two separate delocalized systems.
;
_database_code_depnum_ccdc_archive     'CCDC 1470620'
_chemical_name_systematic
;
3-Amino-4-hydroxy-6-oxocyclohexa-2,4-dien-1-iminium chloride monohydrate
;
_chemical_name_common     ?
_chemical_formula_moiety     'C6 H7 N2 O2, Cl, H2 O'
_chemical_formula_sum     'C6 H9 Cl N2 O3'
_chemical_formula_iupac     'C6 H7 N2 O2, Cl, H2 O'
_chemical_formula_weight     192.60
_chemical_melting_point     ?
_shelx_space_group_comment
;
The symmetry employed for this shelxl refinement is uniquely defined
by the following loop, which should always be used as a source of
symmetry information in preference to the above space-group names.
They are only intended as comments.
;
_space_group_crystal_system     monoclinic
_space_group_name_H-M_alt     'P 21/c'
_space_group_name_Hall     '-P 2ybc'
loop_
    _space_group_symop_operation_xyz
    'x, y, z'
    '-x, y+1/2, -z+1/2'
    '-x, -y, -z'
    'x, -y-1/2, z-1/2'
_cell_length_a     6.3070(7)
_cell_length_b     14.9614(18)
_cell_length_c     8.9198(11)
_cell_angle_alpha     90
_cell_angle_beta     93.4570(10)
_cell_angle_gamma     90
_cell_volume     840.15(17)
_cell_formula_units_Z     4
_cell_measurement_reflns_used     1747
_cell_measurement_theta_min     3.21
_cell_measurement_theta_max     27.52
_cell_measurement_temperature     100(2)
_exptl_crystal_description     rod
_exptl_crystal_colour     purple
_exptl_crystal_size_max     0.110
_exptl_crystal_size_mid     0.040
_exptl_crystal_size_min     0.030
_exptl_crystal_density_diffrn     1.523
_exptl_crystal_density_meas     ?
_exptl_crystal_density_method     ?
_exptl_crystal_F_000     400
_exptl_absorpt_coefficient_mu     0.423
_exptl_absorpt_correction_type     none
_exptl_absorpt_process_details     ?
_shelx_estimated_absorpt_T_min     0.955
_shelx_estimated_absorpt_T_max     0.987
_exptl_absorpt_correction_T_min     ?
_exptl_absorpt_correction_T_max     ?
_diffrn_ambient_temperature     100(2)
_diffrn_radiation_type     MoK\a
_diffrn_radiation_wavelength     0.71073
_diffrn_measurement_device_type     'Rigaku Mercury CCD'
_diffrn_measurement_method     \w
_diffrn_detector_area_resol_mean     ?
_diffrn_reflns_number     3102
_diffrn_reflns_av_R_equivalents     ?
_diffrn_reflns_theta_min     2.662
_diffrn_reflns_theta_max     27.561
_diffrn_reflns_theta_full     25.242
_diffrn_measured_fraction_theta_max     0.998
_diffrn_measured_fraction_theta_full     1.000
_diffrn_reflns_limit_h_min     -8
_diffrn_reflns_limit_h_max     8
_diffrn_reflns_limit_k_min     -19
_diffrn_reflns_limit_k_max     19
_diffrn_reflns_limit_l_min     -7
_diffrn_reflns_limit_l_max     11
_refine_special_details
;
 Refined as a 2-component twin (180\% rotation about [001])
;
_reflns_number_total     3102
_reflns_number_gt     2789
_reflns_threshold_expression     'I > 2\s(I)'
_refine_ls_structure_factor_coef     Fsqd
_refine_ls_matrix_type     full
_refine_ls_R_factor_all     0.0820
_refine_ls_R_factor_gt     0.0721
_refine_ls_wR_factor_gt     0.1546
_refine_ls_wR_factor_ref     0.1586
_refine_ls_goodness_of_fit_ref     1.222
_refine_ls_restrained_S_all     1.222
_refine_ls_number_reflns     3102
_refine_ls_number_parameters     131
_refine_ls_number_restraints     0
_refine_ls_hydrogen_treatment     mixed
_refine_ls_weighting_scheme     calc
_refine_ls_weighting_details
              'w=1/[\s^2^(Fo^2^)+(0.0472P)^2^+1.7994P] where P=(Fo^2^+2Fc^2^)/3'
_atom_sites_solution_hydrogens     difmap
_atom_sites_solution_primary     direct
_atom_sites_solution_secondary     .
_refine_ls_shift/su_max     0.000
_refine_ls_shift/su_mean     0.000
_refine_diff_density_max     0.565
_refine_diff_density_min     -0.395
_refine_ls_extinction_method     none
_refine_ls_extinction_coef     .
loop_
    _atom_type_symbol
    _atom_type_description
    _atom_type_scat_dispersion_real
    _atom_type_scat_dispersion_imag
    _atom_type_scat_source
    'C' 'C' 0.0033 0.0016
                         'International Tables Vol C Tables 4.2.6.8 and 6.1.1.4'
    'H' 'H' 0.0000 0.0000
                         'International Tables Vol C Tables 4.2.6.8 and 6.1.1.4'
    'N' 'N' 0.0061 0.0033
                         'International Tables Vol C Tables 4.2.6.8 and 6.1.1.4'
    'O' 'O' 0.0106 0.0060
                         'International Tables Vol C Tables 4.2.6.8 and 6.1.1.4'
    'Cl' 'Cl' 0.1484 0.1585
                         'International Tables Vol C Tables 4.2.6.8 and 6.1.1.4'
_computing_data_collection
;
CrysAlisPro (Rigaku, 2015)
;
_computing_cell_refinement
;
CrysAlisPro (Rigaku, 2015)
;
_computing_data_reduction
;
CrysAlisPro (Rigaku, 2015)
;
_computing_structure_solution
;
SHELXS-97 (Sheldrick, 2008)
;
_computing_structure_refinement
;
SHELXL-97 (Sheldrick, 2008)
;
_computing_molecular_graphics
;
ORTEP-3 (Farrugia, 2012)
;
_computing_publication_material
;
publCIF (Westrip, 2010)
;
loop_
    _atom_site_type_symbol
    _atom_site_label
    _atom_site_fract_x
    _atom_site_fract_y
    _atom_site_fract_z
    _atom_site_U_iso_or_equiv
    _atom_site_adp_type
    _atom_site_calc_flag
    _atom_site_occupancy
    _atom_site_disorder_assembly
    _atom_site_disorder_group
    C C1 0.2403(6) 0.3972(2) 0.3386(4) 0.0152(7) Uani d 1 . .
    H H1 0.2413 0.3419 0.2865 0.018 Uiso calc 1 . .
    C C2 0.2473(6) 0.3979(2) 0.4998(4) 0.0132(7) Uani d 1 . .
    C C3 0.2536(6) 0.4888(2) 0.5792(4) 0.0120(7) Uani d 1 . .
    C C4 0.2459(6) 0.5671(2) 0.4970(4) 0.0155(7) Uani d 1 . .
    H H4 0.2493 0.6233 0.5468 0.019 Uiso calc 1 . .
    C C5 0.2332(6) 0.5632(2) 0.3392(4) 0.0133(7) Uani d 1 . .
    C C6 0.2324(6) 0.4747(2) 0.2601(4) 0.0133(7) Uani d 1 . .
    N N1 0.2648(6) 0.4838(2) 0.7271(3) 0.0165(7) Uani d 1 . .
    H H1n 0.265(7) 0.527(3) 0.779(5) 0.020 Uiso d 1 . .
    H H2n 0.270(7) 0.436(3) 0.770(5) 0.020 Uiso d 1 . .
    N N2 0.2212(6) 0.6344(2) 0.2543(4) 0.0162(7) Uani d 1 . .
    H H3n 0.227(7) 0.690(3) 0.300(5) 0.019 Uiso d 1 . .
    H H4n 0.216(7) 0.629(3) 0.161(5) 0.019 Uiso d 1 . .
    O O1 0.2459(4) 0.33037(17) 0.5778(3) 0.0184(6) Uani d 1 . .
    O O2 0.2219(5) 0.48297(18) 0.1125(3) 0.0201(6) Uani d 1 . .
    H H1o 0.230(7) 0.430(3) 0.063(5) 0.024 Uiso d 1 . .
    Cl Cl1 0.22638(16) 0.67344(6) 0.89828(10) 0.0208(3) Uani d 1 . .
    O O3 0.3077(5) 0.34226(17) -0.0329(3) 0.0223(6) Uani d 1 . .
    H H1w 0.247(8) 0.294(3) -0.001(5) 0.027 Uiso d 1 . .
    H H2w 0.458(8) 0.334(3) 0.008(6) 0.027 Uiso d 1 . .
loop_
    _atom_site_aniso_label
    _atom_site_aniso_U_11
    _atom_site_aniso_U_22
    _atom_site_aniso_U_33
    _atom_site_aniso_U_12
    _atom_site_aniso_U_13
    _atom_site_aniso_U_23
    C1 0.019(2) 0.0121(15) 0.0149(17) 0.0016(14) 0.0001(14) -0.0023(13)
    C2 0.0134(18) 0.0119(15) 0.0146(17) -0.0007(14) 0.0013(14) -0.0015(13)
    C3 0.0101(17) 0.0119(15) 0.0137(16) 0.0012(13) -0.0030(13) -0.0036(12)
    C4 0.0170(19) 0.0134(16) 0.0161(17) -0.0001(15) 0.0001(14) -0.0038(13)
    C5 0.0118(18) 0.0113(15) 0.0168(17) -0.0006(14) 0.0005(14) 0.0021(13)
    C6 0.0105(18) 0.0179(16) 0.0112(16) 0.0006(14) -0.0014(13) -0.0031(13)
    N1 0.0243(19) 0.0150(14) 0.0101(15) 0.0015(14) -0.0005(13) -0.0001(12)
    N2 0.0246(19) 0.0122(13) 0.0120(15) -0.0015(13) 0.0038(13) -0.0003(12)
    O1 0.0271(15) 0.0137(11) 0.0143(12) 0.0001(12) 0.0017(11) 0.0015(10)
    O2 0.0335(18) 0.0165(13) 0.0103(12) 0.0016(12) 0.0008(11) -0.0001(10)
    Cl1 0.0343(5) 0.0136(4) 0.0144(4) -0.0010(4) -0.0010(4) 0.0012(3)
    O3 0.0368(18) 0.0133(13) 0.0170(14) -0.0015(12) 0.0034(12) 0.0015(10)
_geom_special_details
;
 All esds (except the esd in the dihedral angle between two l.s. planes)
 are estimated using the full covariance matrix.  The cell esds are taken
 into account individually in the estimation of esds in distances, angles
 and torsion angles; correlations between esds in cell parameters are only
 used when they are defined by crystal symmetry.  An approximate (isotropic)
 treatment of cell esds is used for estimating esds involving l.s. planes.
;
loop_
    _geom_bond_atom_site_label_1
    _geom_bond_atom_site_label_2
    _geom_bond_site_symmetry_2
    _geom_bond_distance
    _geom_bond_publ_flag
    C1 C6 . 1.354(5) ?
    C1 C2 . 1.436(5) ?
    C1 H1 . 0.9500 ?
    C2 O1 . 1.227(4) ?
    C2 C3 . 1.532(4) ?
    C3 N1 . 1.320(4) ?
    C3 C4 . 1.381(5) ?
    C4 C5 . 1.406(5) ?
    C4 H4 . 0.9500 ?
    C5 N2 . 1.306(4) ?
    C5 C6 . 1.500(5) ?
    C6 O2 . 1.320(4) ?
    N1 H1n . 0.80(5) ?
    N1 H2n . 0.81(5) ?
    N2 H3n . 0.93(4) ?
    N2 H4n . 0.83(5) ?
    O2 H1o . 0.92(5) ?
    O3 H1w . 0.88(5) ?
    O3 H2w . 1.00(5) ?
loop_
    _geom_angle_atom_site_label_1
    _geom_angle_atom_site_label_2
    _geom_angle_atom_site_label_3
    _geom_angle_site_symmetry_1
    _geom_angle_site_symmetry_3
    _geom_angle
    _geom_angle_publ_flag
    C6 C1 C2 . . 120.6(3) ?
    C6 C1 H1 . . 119.7 ?
    C2 C1 H1 . . 119.7 ?
    O1 C2 C1 . . 124.1(3) ?
    O1 C2 C3 . . 118.0(3) ?
    C1 C2 C3 . . 117.9(3) ?
    N1 C3 C4 . . 125.2(3) ?
    N1 C3 C2 . . 114.2(3) ?
    C4 C3 C2 . . 120.6(3) ?
    C3 C4 C5 . . 119.6(3) ?
    C3 C4 H4 . . 120.2 ?
    C5 C4 H4 . . 120.2 ?
    N2 C5 C4 . . 123.0(3) ?
    N2 C5 C6 . . 116.6(3) ?
    C4 C5 C6 . . 120.4(3) ?
    O2 C6 C1 . . 126.4(3) ?
    O2 C6 C5 . . 112.6(3) ?
    C1 C6 C5 . . 120.9(3) ?
    C3 N1 H1n . . 122(3) ?
    C3 N1 H2n . . 121(3) ?
    H1n N1 H2n . . 117(4) ?
    C5 N2 H3n . . 119(3) ?
    C5 N2 H4n . . 120(3) ?
    H3n N2 H4n . . 121(4) ?
    C6 O2 H1o . . 114(3) ?
    H1w O3 H2w . . 102(4) ?
loop_
    _geom_torsion_atom_site_label_1
    _geom_torsion_atom_site_label_2
    _geom_torsion_atom_site_label_3
    _geom_torsion_atom_site_label_4
    _geom_torsion_site_symmetry_1
    _geom_torsion_site_symmetry_2
    _geom_torsion_site_symmetry_3
    _geom_torsion_site_symmetry_4
    _geom_torsion
    _geom_torsion_publ_flag
    C6 C1 C2 O1 . . . . 176.9(4) ?
    C6 C1 C2 C3 . . . . -2.2(5) ?
    O1 C2 C3 N1 . . . . 2.4(5) ?
    C1 C2 C3 N1 . . . . -178.5(3) ?
    O1 C2 C3 C4 . . . . -177.1(4) ?
    C1 C2 C3 C4 . . . . 2.0(5) ?
    N1 C3 C4 C5 . . . . -179.7(4) ?
    C2 C3 C4 C5 . . . . -0.3(5) ?
    C3 C4 C5 N2 . . . . 178.6(4) ?
    C3 C4 C5 C6 . . . . -1.3(6) ?
    C2 C1 C6 O2 . . . . -178.8(4) ?
    C2 C1 C6 C5 . . . . 0.7(6) ?
    N2 C5 C6 O2 . . . . 0.8(5) ?
    C4 C5 C6 O2 . . . . -179.3(3) ?
    N2 C5 C6 C1 . . . . -178.8(4) ?
    C4 C5 C6 C1 . . . . 1.1(6) ?
loop_
    _geom_hbond_atom_site_label_D
    _geom_hbond_atom_site_label_H
    _geom_hbond_atom_site_label_A
    _geom_hbond_site_symmetry_A
    _geom_hbond_distance_DH
    _geom_hbond_distance_HA
    _geom_hbond_distance_DA
    _geom_hbond_angle_DHA
    N1 H2n O1 . 0.81(5) 2.33(5) 2.653(4) 105(4)
    N2 H4n O2 . 0.84(4) 2.23(5) 2.595(4) 107(4)
    N1 H1n Cl1 . 0.80(5) 2.45(5) 3.238(3) 169(4)
    N1 H2n O3 1_556 0.81(5) 2.25(5) 3.011(4) 156(4)
    N2 H3n Cl1 4_575 0.93(4) 2.22(4) 3.149(3) 177(4)
    N2 H4n Cl1 1_554 0.83(5) 2.44(5) 3.231(3) 158(4)
    O2 H1o O3 . 0.92(5) 1.65(5) 2.548(4) 165(4)
    O3 H1w O1 4_565 0.88(5) 1.98(5) 2.801(4) 154(4)
    O3 H2w Cl1 3_666 1.00(5) 2.11(5) 3.116(3) 176(4)
_shelx_hkl_file
;
   0   0  -2 21842.1 104.422  -2
   0   0  -2 21842.1 104.422   1
   0   0   4 316.960 71.0397  -2
   0   0   4 316.960 71.0397   1
   0   0   6 38111.0 349.409  -2
   0   0   6 38111.0 349.409   1
   0   0   8 18938.7 323.273  -2
   0   0   8 18938.7 323.273   1
   0   0  10 6561.57 284.474  -2
   0   0  10 6561.57 284.474   1
   0   1  -1 20407.2 49.7895  -2
   0  -1  -1 20407.2 49.7895   1
   0   1  -2 101842. 189.420  -2
   0  -1  -2 101842. 189.420   1
   0   1   3 320.613 65.2901  -2
   0  -1   3 320.613 65.2901   1
   0   1   4 23543.8 148.807  -2
   0  -1   4 23543.8 148.807   1
   0   1   5 61535.7 285.143  -2
   0  -1   5 61535.7 285.143   1
   0   1   6 15071.6 172.993  -2
   0  -1   6 15071.6 172.993   1
   0   1   7 508.324 104.012  -2
   0  -1   7 508.324 104.012   1
   0   1   8 29115.7 265.215  -2
   0  -1   8 29115.7 265.215   1
   0   1   9 1347.90 132.041  -2
   0  -1   9 1347.90 132.041   1
   0   1  10 888.153 156.760  -2
   0  -1  10 888.153 156.760   1
   0   1  11 413.642 152.889  -2
   0  -1  11 413.642 152.889   1
   0   2   0 131849. 151.776  -2
   0  -2   0 131849. 151.776   1
   0   2  -1 435.130 25.2439  -2
   0  -2  -1 435.130 25.2439   1
   0  -2   2 49269.8 153.302  -2
   0   2   2 49269.8 153.302   1
   0  -2  -3 22722.4 103.293  -2
   0   2  -3 22722.4 103.293   1
   0   2  -4 10430.8 158.469  -2
   0  -2  -4 10430.8 158.469   1
   0  -2   5 30310.9 211.508  -2
   0   2   5 30310.9 211.508   1
   0  -2   6 996.524 97.4285  -2
   0   2   6 996.524 97.4285   1
   0  -2   7 10153.2 218.010  -2
   0   2   7 10153.2 218.010   1
   0   2   8 3493.15 143.160  -2
   0  -2   8 3493.15 143.160   1
   0  -2   9 4764.40 162.750  -2
   0   2   9 4764.40 162.750   1
   0   2  10 1775.76 163.431  -2
   0  -2  10 1775.76 163.431   1
   0   2  11 3967.89 205.968  -2
   0  -2  11 3967.89 205.968   1
   0  -3   1 70506.7 72.0547  -2
   0   3   1 70506.7 72.0547   1
   0  -3   2 111.419 28.4558  -2
   0   3   2 111.419 28.4558   1
   0  -3   3 1750.75 65.6646  -2
   0   3   3 1750.75 65.6646   1
   0  -3   4 174.920 43.6112  -2
   0   3   4 174.920 43.6112   1
   0  -3   5 338.715 53.4676  -2
   0   3   5 338.715 53.4676   1
   0   3   6 260.968 84.6938  -2
   0  -3   6 260.968 84.6938   1
   0  -3   7 2434.69 98.7764  -2
   0   3   7 2434.69 98.7764   1
   0   3   8 372.667 118.216  -2
   0  -3   8 372.667 118.216   1
   0   3   9 5823.04 228.510  -2
   0  -3   9 5823.04 228.510   1
   0  -3  10 337.848 132.375  -2
   0   3  10 337.848 132.375   1
   0   3  11 342.684 232.031  -2
   0  -3  11 342.684 232.031   1
   0  -4   0 28868.3 85.0492  -2
   0   4   0 28868.3 85.0492   1
   0  -4   1 2942.36 27.2595  -2
   0   4   1 2942.36 27.2595   1
   0  -4   2 28663.7 131.556  -2
   0   4   2 28663.7 131.556   1
   0  -4   3 4439.60 61.4568  -2
   0   4   3 4439.60 61.4568   1
   0  -4   4 2917.26 107.361  -2
   0   4   4 2917.26 107.361   1
   0  -4   5 12136.4 144.649  -2
   0   4   5 12136.4 144.649   1
   0   4   6 7137.58 214.357  -2
   0  -4   6 7137.58 214.357   1
   0   4   7 10504.4 162.984  -2
   0  -4   7 10504.4 162.984   1
   0   4   8 437.380 153.658  -2
   0  -4   8 437.380 153.658   1
   0   4   9 2712.04 256.230  -2
   0  -4   9 2712.04 256.230   1
   0  -4  10 424.707 194.904  -2
   0   4  10 424.707 194.904   1
   0  -4  11 1675.69 320.428  -2
   0   4  11 1675.69 320.428   1
   0   5   1 86244.3 157.233  -2
   0  -5   1 86244.3 157.233   1
   0  -5   2 1394.84 33.5020  -2
   0   5   2 1394.84 33.5020   1
   0  -5  -3 590.718 30.0520  -2
   0   5  -3 590.718 30.0520   1
   0  -5  -4 7176.46 116.445  -2
   0   5  -4 7176.46 116.445   1
   0  -5   5 2957.32 98.8020  -2
   0   5   5 2957.32 98.8020   1
   0  -5   6 6593.17 248.447  -2
   0   5   6 6593.17 248.447   1
   0  -5   7 23434.9 384.779  -2
   0   5   7 23434.9 384.779   1
   0  -5   8 20242.7 407.198  -2
   0   5   8 20242.7 407.198   1
   0  -5   9 5326.11 285.136  -2
   0   5   9 5326.11 285.136   1
   0  -5  10 263.749 270.332  -2
   0   5  10 263.749 270.332   1
   0  -5  11 6055.37 364.042  -2
   0   5  11 6055.37 364.042   1
   0  -6   0 320315. 310.028  -2
   0   6   0 320315. 310.028   1
   0   6  -1 5498.45 46.5169  -2
   0  -6  -1 5498.45 46.5169   1
   0   6  -2 2662.11 48.5834  -2
   0  -6  -2 2662.11 48.5834   1
   0   6  -3 73.0449 55.5092  -2
   0  -6  -3 73.0449 55.5092   1
   0  -6   4 19598.8 126.878  -2
   0   6   4 19598.8 126.878   1
   0  -6   5 6319.08 100.165  -2
   0   6   5 6319.08 100.165   1
   0  -6   6 112513. 742.520  -2
   0   6   6 112513. 742.520   1
   0  -6   7 11428.2 321.795  -2
   0   6   7 11428.2 321.795   1
   0  -6   8 1753.21 247.577  -2
   0   6   8 1753.21 247.577   1
   0  -6   9 1352.41 259.907  -2
   0   6   9 1352.41 259.907   1
   0  -6  10 4635.78 325.559  -2
   0   6  10 4635.78 325.559   1
   0   7   1 30161.0 138.547  -2
   0  -7   1 30161.0 138.547   1
   0  -7   2 148684. 310.086  -2
   0   7   2 148684. 310.086   1
   0  -7   3 552.739 43.0987  -2
   0   7   3 552.739 43.0987   1
   0  -7   4 9428.75 95.0975  -2
   0   7   4 9428.75 95.0975   1
   0  -7   5 272.836 85.2060  -2
   0   7   5 272.836 85.2060   1
   0  -7   6 15737.9 353.178  -2
   0   7   6 15737.9 353.178   1
   0  -7   7 16901.9 380.192  -2
   0   7   7 16901.9 380.192   1
   0  -7   8 19362.9 414.714  -2
   0   7   8 19362.9 414.714   1
   0  -7   9 902.920 298.353  -2
   0   7   9 902.920 298.353   1
   0  -7  10 2422.05 305.233  -2
   0   7  10 2422.05 305.233   1
   0   8   0 3148.17 62.0830  -2
   0  -8   0 3148.17 62.0830   1
   0   8  -1 185.900 23.3014  -2
   0  -8  -1 185.900 23.3014   1
   0  -8   2 29900.1 98.3614  -2
   0   8   2 29900.1 98.3614   1
   0   8  -3 1340.84 45.3019  -2
   0  -8  -3 1340.84 45.3019   1
   0  -8   4 15268.8 88.1775  -2
   0   8   4 15268.8 88.1775   1
   0  -8   5 6660.15 101.977  -2
   0   8   5 6660.15 101.977   1
   0  -8   6 404.652 224.049  -2
   0   8   6 404.652 224.049   1
   0  -8   7 19307.8 413.782  -2
   0   8   7 19307.8 413.782   1
   0  -8   8-40.8685 261.554  -2
   0   8   8-40.8685 261.554   1
   0  -8   9 1175.73 304.544  -2
   0   8   9 1175.73 304.544   1
   0  -8  10 7016.98 370.904  -2
   0   8  10 7016.98 370.904   1
   0   9  -1 20471.2 96.8734  -2
   0  -9  -1 20471.2 96.8734   1
   0   9   2 38.0310 31.5165  -2
   0  -9   2 38.0310 31.5165   1
   0  -9   3 90.6957 38.7214  -2
   0   9   3 90.6957 38.7214   1
   0   9  -4 2517.93 63.8509  -2
   0  -9  -4 2517.93 63.8509   1
   0   9   5 1727.76 71.0238  -2
   0  -9   5 1727.76 71.0238   1
   0   9   6 355.644 98.3123  -2
   0  -9   6 355.644 98.3123   1
   0  -9   7 1127.83 269.135  -2
   0   9   7 1127.83 269.135   1
   0  -9   8 88.9325 223.697  -2
   0   9   8 88.9325 223.697   1
   0  -9   9 5515.37 356.726  -2
   0   9   9 5515.37 356.726   1
   0  -9  10 1016.93 355.371  -2
   0   9  10 1016.93 355.371   1
   0  10   0 166.819 47.6385  -2
   0 -10   0 166.819 47.6385   1
   0  10  -1 2792.02 50.4245  -2
   0 -10  -1 2792.02 50.4245   1
   0 -10   2 572.061 31.2533  -2
   0  10   2 572.061 31.2533   1
   0  10   3 179.847 44.3334  -2
   0 -10   3 179.847 44.3334   1
   0 -10   4 1278.34 55.6771  -2
   0  10   4 1278.34 55.6771   1
   0  10   5 412.496 64.9226  -2
   0 -10   5 412.496 64.9226   1
   0  10   6 320.624 110.906  -2
   0 -10   6 320.624 110.906   1
   0 -10   7 15379.8 186.460  -2
   0  10   7 15379.8 186.460   1
   0  10   8 222.828 128.299  -2
   0 -10   8 222.828 128.299   1
   0 -10   9 3083.92 340.639  -2
   0  10   9 3083.92 340.639   1
   0  11   1 739.670 50.8302  -2
   0 -11   1 739.670 50.8302   1
   0  11   2 4519.98 59.7478  -2
   0 -11   2 4519.98 59.7478   1
   0  11  -3 2983.49 46.8760  -2
   0 -11  -3 2983.49 46.8760   1
   0 -11   4 155.992 49.7275  -2
   0  11   4 155.992 49.7275   1
   0  11   5 11120.5 184.321  -2
   0 -11   5 11120.5 184.321   1
   0 -11   6 4312.52 133.558  -2
   0  11   6 4312.52 133.558   1
   0 -11   7 144.206 130.405  -2
   0  11   7 144.206 130.405   1
   0 -11   8 292.053 165.058  -2
   0  11   8 292.053 165.058   1
   0  11   9 5010.32 170.382  -2
   0 -11   9 5010.32 170.382   1
   0  12   0 52246.0 238.449  -2
   0 -12   0 52246.0 238.449   1
   0  12  -1 18001.0 160.370  -2
   0 -12  -1 18001.0 160.370   1
   0 -12   2 19893.6 193.266  -2
   0  12   2 19893.6 193.266   1
   0  12   3 5165.24 80.6096  -2
   0 -12   3 5165.24 80.6096   1
   0 -12   4 12202.4 167.342  -2
   0  12   4 12202.4 167.342   1
   0 -12   5 1741.73 134.765  -2
   0  12   5 1741.73 134.765   1
   0 -12   6 6282.80 149.639  -2
   0  12   6 6282.80 149.639   1
   0  12   7 1808.56 166.495  -2
   0 -12   7 1808.56 166.495   1
   0 -12   8 738.490 146.253  -2
   0  12   8 738.490 146.253   1
   0 -12   9 3240.97 183.335  -2
   0  12   9 3240.97 183.335   1
   0 -13   1 155.671 45.9535  -2
   0  13   1 155.671 45.9535   1
   0  13  -2 27315.1 232.683  -2
   0 -13  -2 27315.1 232.683   1
   0  13   3 306.972 75.4992  -2
   0 -13   3 306.972 75.4992   1
   0  13   4 18500.2 203.006  -2
   0 -13   4 18500.2 203.006   1
   0 -13   5 834.326 82.2031  -2
   0  13   5 834.326 82.2031   1
   0 -13   6 5576.78 148.482  -2
   0  13   6 5576.78 148.482   1
   0  13   7 883.581 166.464  -2
   0 -13   7 883.581 166.464   1
   0 -13   8 28582.3 343.502  -2
   0  13   8 28582.3 343.502   1
   0  14   0 10127.2 134.811  -2
   0 -14   0 10127.2 134.811   1
   0  14  -1 4566.33 102.222  -2
   0 -14  -1 4566.33 102.222   1
   0  14   2 1343.47 93.2174  -2
   0 -14   2 1343.47 93.2174   1
   0  14  -3 309.813 60.5324  -2
   0 -14  -3 309.813 60.5324   1
   0  14   4 10448.3 156.293  -2
   0 -14   4 10448.3 156.293   1
   0  14   5 4994.14 144.699  -2
   0 -14   5 4994.14 144.699   1
   0  14   6 3928.70 132.693  -2
   0 -14   6 3928.70 132.693   1
   0 -14   7 5965.48 122.244  -2
   0  14   7 5965.48 122.244   1
   0  14   8 462.678 126.948  -2
   0 -14   8 462.678 126.948   1
   0  15   1 5655.23 108.618  -2
   0 -15   1 5655.23 108.618   1
   0  15   2 579.046 77.0434  -2
   0 -15   2 579.046 77.0434   1
   0  15   3 547.785 114.386  -2
   0 -15   3 547.785 114.386   1
   0  15   4 1756.28 105.246  -2
   0 -15   4 1756.28 105.246   1
   0  15   5 3736.65 99.5371  -2
   0 -15   5 3736.65 99.5371   1
   0 -15   6 441.055 105.780  -2
   0  15   6 441.055 105.780   1
   0  15   7 569.940 181.588  -2
   0 -15   7 569.940 181.588   1
   0  16   0 154.572 70.6566  -2
   0 -16   0 154.572 70.6566   1
   0  16   1 8543.87 121.168  -2
   0 -16   1 8543.87 121.168   1
   0 -16   2 109.831 87.7573  -2
   0  16   2 109.831 87.7573   1
   0  16   3 1218.90 93.2652  -2
   0 -16   3 1218.90 93.2652   1
   0  16   4 921.459 134.571  -2
   0 -16   4 921.459 134.571   1
   0  16   5 428.528 129.955  -2
   0 -16   5 428.528 129.955   1
   0 -16   6 243.175 101.390  -2
   0  16   6 243.175 101.390   1
   0  17   1 495.216 90.7682  -2
   0 -17   1 495.216 90.7682   1
   0  17   2 2337.13 107.919  -2
   0 -17   2 2337.13 107.919   1
   0 -17   3 1868.93 135.805  -2
   0  17   3 1868.93 135.805   1
   0  17   4 508.189 116.964  -2
   0 -17   4 508.189 116.964   1
   0 -17   5 5598.85 176.109  -2
   0  17   5 5598.85 176.109   1
   0 -18   0 10032.7 161.966  -2
   0  18   0 10032.7 161.966   1
   0  18   1 535.525 147.149  -2
   0 -18   1 535.525 147.149   1
   0 -18   2 9598.01 176.807  -2
   0  18   2 9598.01 176.807   1
   0  18   3 5694.85 133.264  -2
   0 -18   3 5694.85 133.264   1
   0  18   4 8131.05 149.610  -2
   0 -18   4 8131.05 149.610   1
   0 -19   1 1650.76 118.460  -2
   0  19   1 1650.76 118.460   1
   0  19   2 23612.7 245.896  -2
   0 -19   2 23612.7 245.896   1
   1   0  10 1846.19 213.143  -2
  -1   0  10 1846.19 213.143   1
   1   0   8 2669.87 179.649  -2
  -1   0   8 2669.87 179.649   1
   1   0   6 2085.37 128.236  -2
  -1   0   6 2085.37 128.236   1
   1   0   4 15612.2 123.947  -2
  -1   0   4 15612.2 123.947   1
   1   0  -2 22555.1 125.255   1
   1   0   2 23801.0 125.393  -2
  -1   0   2 23801.0 125.393   1
   1   0   0 1738.10 17.3171   1
   1   0   2 3690.36 88.0004   1
   1   0  -2 21233.2 98.4091  -2
  -1   0  -2 21233.2 98.4091   1
  -1   0   4 13138.2 118.938  -2
   1   0   4 13138.2 118.938   1
  -1   0   6 1436.59 140.235  -2
   1   0   6 1436.59 140.235   1
  -1   0   8 3363.14 197.139  -2
   1   0   8 3363.14 197.139   1
  -1   0  10 1702.50 233.856  -2
   1   0  10 1702.50 233.856   1
   1   1  11 2334.72 183.799  -2
  -1  -1  11 2334.72 183.799   1
   1   1  10 4937.88 163.178  -2
  -1  -1  10 4937.88 163.178   1
   1   1   9 8460.97 157.883  -2
  -1  -1   9 8460.97 157.883   1
   1   1   8 7008.77 139.253  -2
  -1  -1   8 7008.77 139.253   1
   1  -1   7 454.584 104.163  -2
  -1   1   7 454.584 104.163   1
   1   1   6 8448.00 118.683  -2
  -1  -1   6 8448.00 118.683   1
   1  -1   5 23225.2 143.363  -2
  -1   1   5 23225.2 143.363   1
  -1   1  -4 18031.6 125.601  -2
   1  -1  -4 18031.6 125.601   1
  -1  -1  -3 36279.2 135.329  -2
   1   1  -3 36279.2 135.329   1
  -1  -1   2 5452.18 75.0389   1
   1  -1   2 31272.9 111.961  -2
  -1   1   2 31272.9 111.961   1
  -1  -1   1 5450.75 27.4950   1
  -1   1  -1 13257.0 58.3650  -2
   1  -1  -1 13257.0 58.3650   1
  -1   1   0 165.677 14.2783   1
   1   1   1 6239.12 35.2461   1
  -1   1   1 12516.2 67.1676  -2
   1  -1   1 12516.2 67.1676   1
   1   1   2 21229.3 96.9396   1
  -1   1   2 26854.1 108.273  -2
   1  -1   2 26854.1 108.273   1
  -1  -1   3 34994.7 121.654  -2
   1   1   3 34994.7 121.654   1
  -1  -1   4 15769.4 122.063  -2
   1   1   4 15769.4 122.063   1
  -1  -1   5 26021.6 159.372  -2
   1   1   5 26021.6 159.372   1
  -1  -1   6 9773.89 130.592  -2
   1   1   6 9773.89 130.592   1
  -1   1   7 350.959 108.648  -2
   1  -1   7 350.959 108.648   1
  -1   1   8 6126.45 150.103  -2
   1  -1   8 6126.45 150.103   1
  -1  -1   9 7827.09 170.234  -2
   1   1   9 7827.09 170.234   1
  -1   1  10 4328.88 179.178  -2
   1  -1  10 4328.88 179.178   1
  -1  -1  11 2693.22 190.475  -2
   1   1  11 2693.22 190.475   1
   1   2  11 5368.22 280.812  -2
  -1  -2  11 5368.22 280.812   1
   1   2  10 3109.19 168.538  -2
  -1  -2  10 3109.19 168.538   1
   1   2   9 5482.40 217.235  -2
  -1  -2   9 5482.40 217.235   1
   1   2   8 11793.6 237.518  -2
  -1  -2   8 11793.6 237.518   1
   1   2   7 4339.58 113.316  -2
  -1  -2   7 4339.58 113.316   1
   1   2   6 3571.02 97.9140  -2
  -1  -2   6 3571.02 97.9140   1
   1   2   5 34579.3 168.123  -2
  -1  -2   5 34579.3 168.123   1
   1  -2   4 21279.8 114.648  -2
  -1   2   4 21279.8 114.648   1
  -1  -2  -3 30787.6 138.219  -2
   1   2  -3 30787.6 138.219   1
   1   2  -2 42096.1 161.885   1
   1  -2   2 64329.1 163.181  -2
  -1   2   2 64329.1 163.181   1
   1  -2  -1 17481.7 69.2869   1
   1  -2   1 30476.7 126.654  -2
  -1   2   1 30476.7 126.654   1
  -1  -2   0 300.450 15.1429   1
  -1  -2  -1 14481.7 41.1885   1
  -1   2   1 32799.5 69.3891  -2
   1  -2   1 32799.5 69.3891   1
  -1  -2  -2 26315.1 77.0562   1
  -1   2   2 62867.7 124.659  -2
   1  -2   2 62867.7 124.659   1
  -1  -2  -3 21219.2 144.115   1
  -1  -2   3 25994.6 135.178  -2
   1   2   3 25994.6 135.178   1
   1   2  -4 19442.9 148.513  -2
  -1  -2  -4 19442.9 148.513   1
  -1  -2   5 32260.1 171.978  -2
   1   2   5 32260.1 171.978   1
  -1   2   6 3587.21 108.375  -2
   1  -2   6 3587.21 108.375   1
  -1   2   7 4376.40 125.739  -2
   1  -2   7 4376.40 125.739   1
  -1  -2   8 14552.8 175.217  -2
   1   2   8 14552.8 175.217   1
  -1  -2   9 4730.11 161.101  -2
   1   2   9 4730.11 161.101   1
  -1   2  10 2906.27 165.531  -2
   1  -2  10 2906.27 165.531   1
  -1  -2  11 5666.26 198.399  -2
   1   2  11 5666.26 198.399   1
   1  -3  11 10259.5 321.394  -2
  -1   3  11 10259.5 321.394   1
   1  -3  10 1557.75 184.631  -2
  -1   3  10 1557.75 184.631   1
   1  -3   9 1173.32 206.314  -2
  -1   3   9 1173.32 206.314   1
   1  -3   8 614.357 146.742  -2
  -1   3   8 614.357 146.742   1
   1   3   7 11014.1 218.732  -2
  -1  -3   7 11014.1 218.732   1
   1   3   6 3135.92 188.505  -2
  -1  -3   6 3135.92 188.505   1
   1   3   5 1274.57 135.250  -2
  -1  -3   5 1274.57 135.250   1
   1  -3   4 1341.06 103.290  -2
  -1   3   4 1341.06 103.290   1
   1   3  -3 131127. 325.518   1
   1  -3   3 244311. 368.290  -2
  -1   3   3 244311. 368.290   1
  -1  -3   2 56.6922 40.9860   1
  -1   3  -2 270.535 71.1102  -2
   1  -3  -2 270.535 71.1102   1
   1   3  -1 15314.2 68.2927   1
  -1   3   0 6867.66 53.1448   1
   1   3   1 4432.87 30.7330   1
   1  -3   2 177.090 30.3198   1
   1  -3  -2 160.986 62.1338  -2
  -1   3  -2 160.986 62.1338   1
  -1  -3  -3 102311. 299.732   1
  -1   3   3 240624. 386.400  -2
   1  -3   3 240624. 386.400   1
   1  -3  -4 1501.38 66.7163  -2
  -1   3  -4 1501.38 66.7163   1
  -1  -3   5 779.809 98.8311  -2
   1   3   5 779.809 98.8311   1
  -1   3   6 661.689 98.5084  -2
   1  -3   6 661.689 98.5084   1
  -1   3   7 11159.7 148.215  -2
   1  -3   7 11159.7 148.215   1
  -1   3   8 735.832 121.870  -2
   1  -3   8 735.832 121.870   1
  -1  -3   9 1957.24 138.168  -2
   1   3   9 1957.24 138.168   1
  -1  -3  10 1256.89 156.855  -2
   1   3  10 1256.89 156.855   1
  -1  -3  11 8316.72 219.087  -2
   1   3  11 8316.72 219.087   1
   1  -4  11 11173.9 329.706  -2
  -1   4  11 11173.9 329.706   1
   1  -4  10 1033.17 244.020  -2
  -1   4  10 1033.17 244.020   1
   1  -4   9 6461.66 246.701  -2
  -1   4   9 6461.66 246.701   1
   1  -4   8 2102.32 207.335  -2
  -1   4   8 2102.32 207.335   1
   1  -4   7 687.568 172.340  -2
  -1   4   7 687.568 172.340   1
   1  -4   6 983.698 82.5019  -2
  -1   4   6 983.698 82.5019   1
   1  -4   5 57594.6 183.896  -2
  -1   4   5 57594.6 183.896   1
   1  -4   4 1980.21 60.9499  -2
  -1   4   4 1980.21 60.9499   1
   1   4  -3 2990.58 380.262   1
   1  -4   3 15162.0 130.207  -2
  -1   4   3 15162.0 130.207   1
   1  -4  -2 53333.3 134.392   1
   1  -4   2 81239.0 289.632  -2
  -1   4   2 81239.0 289.632   1
   1   4  -1 40097.7 91.0653   1
   1   4   0 41.5901 16.9156   1
   1  -4   1 33427.5 73.0619   1
   1   4   2 28282.6 96.7709   1
   1  -4  -2 76833.2 856.435  -2
  -1   4  -2 76833.2 856.435   1
  -1  -4  -3 11051.0 126.688   1
   1   4  -3 14316.5 79.0632  -2
  -1  -4  -3 14316.5 79.0632   1
  -1   4   4 1520.68 72.0210  -2
   1  -4   4 1520.68 72.0210   1
  -1  -4   5 56887.0 213.476  -2
   1   4   5 56887.0 213.476   1
  -1  -4   6 1058.92 94.5405  -2
   1   4   6 1058.92 94.5405   1
  -1   4   7 688.725 106.410  -2
   1  -4   7 688.725 106.410   1
  -1   4   8 2229.50 133.196  -2
   1  -4   8 2229.50 133.196   1
  -1  -4   9 4893.38 203.237  -2
   1   4   9 4893.38 203.237   1
  -1   4  10 1661.53 180.564  -2
   1  -4  10 1661.53 180.564   1
  -1   4  11 12480.2 274.690  -2
   1  -4  11 12480.2 274.690   1
   1  -5  10 3152.07 263.342  -2
  -1   5  10 3152.07 263.342   1
   1  -5   9 3726.23 253.705  -2
  -1   5   9 3726.23 253.705   1
   1  -5   8 9318.96 257.952  -2
  -1   5   8 9318.96 257.952   1
   1  -5   7 1308.53 193.553  -2
  -1   5   7 1308.53 193.553   1
   1  -5   6 46408.0 194.833  -2
  -1   5   6 46408.0 194.833   1
   1  -5   5 3682.56 81.0194  -2
  -1   5   5 3682.56 81.0194   1
   1  -5   4 7295.78 85.2372  -2
  -1   5   4 7295.78 85.2372   1
  -1   5   3 15642.6 79.6527   1
  -1   5  -3 20946.7 147.157  -2
   1  -5  -3 20946.7 147.157   1
  -1   5  -2 58090.8 145.051  -2
   1  -5  -2 58090.8 145.051   1
  -1   5   1 27354.8 79.2660   1
  -1   5   0 6163.94 41.4686   1
   1   5   1 35063.1 99.1822   1
   1  -5   2 34199.6 110.661   1
  -1  -5   2 60219.7 152.585  -2
   1   5   2 60219.7 152.585   1
  -1  -5  -3 6733.04 87.0333   1
  -1  -5   3 22447.0 91.3079  -2
   1   5   3 22447.0 91.3079   1
   1   5  -4 6233.10 87.7202  -2
  -1  -5  -4 6233.10 87.7202   1
  -1  -5   5 4334.84 203.830  -2
   1   5   5 4334.84 203.830   1
  -1  -5   6 42847.0 391.640  -2
   1   5   6 42847.0 391.640   1
  -1   5   7 2320.77 155.961  -2
   1  -5   7 2320.77 155.961   1
  -1   5   8 12820.9 212.130  -2
   1  -5   8 12820.9 212.130   1
  -1  -5   9 3363.33 294.250  -2
   1   5   9 3363.33 294.250   1
  -1  -5  10 2725.86 291.692  -2
   1   5  10 2725.86 291.692   1
   1  -6  10 5599.25 282.269  -2
  -1   6  10 5599.25 282.269   1
   1  -6   9 372.813 239.315  -2
  -1   6   9 372.813 239.315   1
   1  -6   8 1966.61 223.334  -2
  -1   6   8 1966.61 223.334   1
   1  -6   7 15454.3 295.699  -2
  -1   6   7 15454.3 295.699   1
   1  -6   6 2301.84 91.5870  -2
  -1   6   6 2301.84 91.5870   1
   1  -6   5 2264.18 75.2869  -2
  -1   6   5 2264.18 75.2869   1
   1  -6   4 7085.66 74.0177  -2
  -1   6   4 7085.66 74.0177   1
  -1   6   3 82.7783 26.5687   1
  -1   6  -3 411.994 81.0878  -2
   1  -6  -3 411.994 81.0878   1
  -1  -6   2 698.553 83.7161   1
   1  -6   2 5580.83 71.0211  -2
  -1   6   2 5580.83 71.0211   1
   1   6  -1 464.268 21.0770   1
   1   6   0 45.6337 25.7542   1
  -1  -6   0 229.261 69.1215  -2
   1   6   0 229.261 69.1215   1
  -1  -6  -1 3358.80 44.3172   1
   1  -6   2 3380.27 56.7055   1
   1   6  -2 4930.03 75.3195  -2
  -1  -6  -2 4930.03 75.3195   1
   1   6   3 377.017 127.325   1
   1  -6  -3 783.549 62.3392  -2
  -1   6  -3 783.549 62.3392   1
   1  -6  -4 7713.20 84.6470  -2
  -1   6  -4 7713.20 84.6470   1
  -1  -6   5 1746.07 200.217  -2
   1   6   5 1746.07 200.217   1
  -1  -6   6 1754.70 230.150  -2
   1   6   6 1754.70 230.150   1
  -1  -6   7 18393.2 326.584  -2
   1   6   7 18393.2 326.584   1
  -1  -6   8 1374.88 259.564  -2
   1   6   8 1374.88 259.564   1
  -1  -6   9 1303.53 285.245  -2
   1   6   9 1303.53 285.245   1
  -1  -6  10 5099.52 330.035  -2
   1   6  10 5099.52 330.035   1
   1  -7  10 8737.68 335.803  -2
  -1   7  10 8737.68 335.803   1
   1  -7   9 2104.61 252.815  -2
  -1   7   9 2104.61 252.815   1
   1  -7   8 1545.12 248.004  -2
  -1   7   8 1545.12 248.004   1
   1  -7   7 6601.98 247.745  -2
  -1   7   7 6601.98 247.745   1
   1  -7   6 8301.75 119.299  -2
  -1   7   6 8301.75 119.299   1
   1  -7   5 539.314 70.2607  -2
  -1   7   5 539.314 70.2607   1
   1  -7   4 20226.0 91.2037  -2
  -1   7   4 20226.0 91.2037   1
  -1   7   3 13576.9 58.2573   1
   1  -7   3 21715.9 139.398  -2
  -1   7   3 21715.9 139.398   1
   1   7   2 8158.39 76.6640  -2
  -1  -7   2 8158.39 76.6640   1
   1   7  -1 1576.57 31.1989   1
   1  -7   1 2341.09 71.3301  -2
  -1   7   1 2341.09 71.3301   1
  -1   7   0 127.989 45.7665   1
  -1   7   0 424.802 52.7420  -2
   1  -7   0 424.802 52.7420   1
  -1  -7  -1 951.717 28.5864   1
   1   7   2 582.706 46.1565   1
  -1   7   2 8709.47 77.3603  -2
   1  -7   2 8709.47 77.3603   1
   1   7   3 6053.64 163.075   1
   1  -7  -3 22397.9 79.7353  -2
  -1   7  -3 22397.9 79.7353   1
  -1  -7   4 19513.9 152.171  -2
   1   7   4 19513.9 152.171   1
  -1  -7   5 800.110 190.833  -2
   1   7   5 800.110 190.833   1
  -1  -7   6 9451.13 275.601  -2
   1   7   6 9451.13 275.601   1
  -1  -7   7 5079.07 271.955  -2
   1   7   7 5079.07 271.955   1
  -1  -7   8 1052.54 276.650  -2
   1   7   8 1052.54 276.650   1
  -1  -7   9 1864.31 291.457  -2
   1   7   9 1864.31 291.457   1
  -1  -7  10 8785.13 398.665  -2
   1   7  10 8785.13 398.665   1
   1  -8  10 1185.61 304.371  -2
  -1   8  10 1185.61 304.371   1
   1  -8   9 4127.86 279.698  -2
  -1   8   9 4127.86 279.698   1
   1  -8   8 6204.08 292.272  -2
  -1   8   8 6204.08 292.272   1
   1  -8   7 18097.3 322.143  -2
  -1   8   7 18097.3 322.143   1
   1  -8   6 3879.70 98.5881  -2
  -1   8   6 3879.70 98.5881   1
   1  -8   5 13447.2 96.5399  -2
  -1   8   5 13447.2 96.5399   1
  -1   8   4 1683.75 41.3335   1
   1  -8   4 2040.22 104.889  -2
  -1   8   4 2040.22 104.889   1
  -1   8   3 793.835 18.7872   1
   1  -8   3 5705.48 81.4584  -2
  -1   8   3 5705.48 81.4584   1
   1  -8  -2 20281.6 75.7986   1
   1  -8   2 43920.1 152.600  -2
  -1   8   2 43920.1 152.600   1
  -1   8   1 796.021 27.6603   1
   1   8   1 1013.71 58.6726  -2
  -1  -8   1 1013.71 58.6726   1
   1  -8   0 64.7259 22.7343   1
  -1  -8   0 400.529 71.0674  -2
   1   8   0 400.529 71.0674   1
  -1   8  -1 67.8505 64.7488   1
   1   8  -1 820.568 49.4602  -2
  -1  -8  -1 820.568 49.4602   1
   1  -8   2 23741.1 110.693   1
  -1  -8   2 43689.8 165.135  -2
   1   8   2 43689.8 165.135   1
  -1  -8  -3 5013.91 102.662   1
   1  -8  -3 5849.42 77.3614  -2
  -1   8  -3 5849.42 77.3614   1
   1   8  -4 1817.42 81.0648  -2
  -1  -8  -4 1817.42 81.0648   1
  -1  -8   5 14047.8 139.603  -2
   1   8   5 14047.8 139.603   1
  -1  -8   6 4950.81 260.821  -2
   1   8   6 4950.81 260.821   1
  -1  -8   7 15558.3 355.254  -2
   1   8   7 15558.3 355.254   1
  -1  -8   8 7251.21 325.828  -2
   1   8   8 7251.21 325.828   1
  -1  -8   9 4431.30 331.908  -2
   1   8   9 4431.30 331.908   1
  -1  -8  10 1182.32 361.188  -2
   1   8  10 1182.32 361.188   1
   1  -9  10 2441.60 319.586  -2
  -1   9  10 2441.60 319.586   1
   1  -9   9 1377.21 300.759  -2
  -1   9   9 1377.21 300.759   1
   1  -9   8 2303.38 272.902  -2
  -1   9   8 2303.38 272.902   1
   1  -9   7 8775.55 301.476  -2
  -1   9   7 8775.55 301.476   1
   1  -9   6 4065.43 134.609  -2
  -1   9   6 4065.43 134.609   1
   1  -9   5 992.738 56.8523  -2
  -1   9   5 992.738 56.8523   1
  -1   9   4 1622.35 32.9336   1
   1  -9   4 2467.06 82.9769  -2
  -1   9   4 2467.06 82.9769   1
   1   9   3 45528.5 173.950  -2
  -1  -9   3 45528.5 173.950   1
   1  -9  -2 502.673 30.1157   1
   1  -9   2 913.759 73.2365  -2
  -1   9   2 913.759 73.2365   1
   1  -9  -1 10831.4 78.0214   1
   1   9   1 15862.4 76.5689  -2
  -1  -9   1 15862.4 76.5689   1
  -1  -9   0 16649.9 104.374   1
  -1   9   0 31819.8 162.168  -2
   1  -9   0 31819.8 162.168   1
  -1   9  -1 6029.97 97.7329   1
  -1   9   1 15349.8 106.981  -2
   1  -9   1 15349.8 106.981   1
  -1  -9  -2 460.462 61.2010   1
  -1  -9   2 927.037 60.7037  -2
   1   9   2 927.037 60.7037   1
  -1   9   3 49444.4 209.842  -2
   1  -9   3 49444.4 209.842   1
  -1   9   4 3394.93 102.391  -2
   1  -9   4 3394.93 102.391   1
  -1  -9   5 1051.57 78.8376  -2
   1   9   5 1051.57 78.8376   1
  -1   9   6 4081.60 130.100  -2
   1  -9   6 4081.60 130.100   1
  -1  -9   7 9501.18 338.262  -2
   1   9   7 9501.18 338.262   1
  -1  -9   8 1589.41 300.381  -2
   1   9   8 1589.41 300.381   1
  -1  -9   9 1080.13 322.290  -2
   1   9   9 1080.13 322.290   1
  -1  -9  10 1776.39 380.885  -2
   1   9  10 1776.39 380.885   1
   1 -10   9 4511.45 196.488  -2
  -1  10   9 4511.45 196.488   1
   1 -10   8 1272.42 153.978  -2
  -1  10   8 1272.42 153.978   1
   1 -10   7 2333.28 148.993  -2
  -1  10   7 2333.28 148.993   1
   1 -10   6 772.864 134.501  -2
  -1  10   6 772.864 134.501   1
   1  10   5 57477.5 254.623  -2
  -1 -10   5 57477.5 254.623   1
  -1  10   4 800.371 24.2626   1
   1  10   4 2273.61 79.4777  -2
  -1 -10   4 2273.61 79.4777   1
   1  10   3 4302.43 88.9524  -2
  -1 -10   3 4302.43 88.9524   1
   1 -10  -2 3873.78 54.1475   1
   1  10   2 4772.58 76.6339  -2
  -1 -10   2 4772.58 76.6339   1
   1 -10  -1 5609.75 67.9124   1
   1  10   1 9959.95 85.6068  -2
  -1 -10   1 9959.95 85.6068   1
   1 -10   0 165.745 47.0073   1
  -1  10   0 365.687 61.6064  -2
   1 -10   0 365.687 61.6064   1
  -1  10   1 9828.65 69.6001  -2
   1 -10   1 9828.65 69.6001   1
  -1 -10   2 4657.56 66.5839  -2
   1  10   2 4657.56 66.5839   1
  -1 -10  -3 2816.40 100.649   1
  -1 -10   3 4073.02 101.667  -2
   1  10   3 4073.02 101.667   1
  -1 -10   4 1895.18 81.1134  -2
   1  10   4 1895.18 81.1134   1
  -1  10   5 51561.8 249.839  -2
   1 -10   5 51561.8 249.839   1
  -1  10   6 735.163 125.587  -2
   1 -10   6 735.163 125.587   1
  -1  10   7 2601.54 140.123  -2
   1 -10   7 2601.54 140.123   1
  -1 -10   8 1398.77 322.785  -2
   1  10   8 1398.77 322.785   1
  -1 -10   9 3486.01 365.177  -2
   1  10   9 3486.01 365.177   1
   1 -11   9 1982.22 189.773  -2
  -1  11   9 1982.22 189.773   1
   1  11   8 10269.2 214.972  -2
  -1 -11   8 10269.2 214.972   1
   1 -11   7 15289.6 164.776  -2
  -1  11   7 15289.6 164.776   1
   1  11   6 372.349 110.113  -2
  -1 -11   6 372.349 110.113   1
   1 -11   5 5921.46 116.039  -2
  -1  11   5 5921.46 116.039   1
   1  11   4 2962.01 128.465  -2
  -1 -11   4 2962.01 128.465   1
   1 -11  -3 3179.43 41.1710   1
   1 -11   3 6546.01 103.823  -2
  -1  11   3 6546.01 103.823   1
   1 -11  -2 229.882 41.6616   1
   1  11   2 1716.24 83.3072  -2
  -1 -11   2 1716.24 83.3072   1
   1 -11  -1 7771.89 85.5604   1
   1 -11   1 17397.5 136.283  -2
  -1  11   1 17397.5 136.283   1
   1  11   0 51016.9 189.318  -2
  -1 -11   0 51016.9 189.318   1
   1  11  -1 18057.6 102.565  -2
  -1 -11  -1 18057.6 102.565   1
  -1 -11  -2 1346.98 90.3651   1
  -1 -11   2 2307.55 95.1111  -2
   1  11   2 2307.55 95.1111   1
  -1  11   3 6851.25 101.496  -2
   1 -11   3 6851.25 101.496   1
   1  11  -4 2904.67 88.3135  -2
  -1 -11  -4 2904.67 88.3135   1
   1  11  -5 6297.19 104.378  -2
  -1 -11  -5 6297.19 104.378   1
  -1 -11   6 869.061 129.255  -2
   1  11   6 869.061 129.255   1
  -1 -11   7 15114.5 211.297  -2
   1  11   7 15114.5 211.297   1
  -1 -11   8 9407.05 204.911  -2
   1  11   8 9407.05 204.911   1
  -1 -11   9 2436.45 181.838  -2
   1  11   9 2436.45 181.838   1
  -1  12   9 1040.80 157.324   1
   1  12   8 346.101 115.506  -2
  -1 -12   8 346.101 115.506   1
   1 -12   7 687.988 120.169  -2
  -1  12   7 687.988 120.169   1
   1  12   6 2027.26 113.399  -2
  -1 -12   6 2027.26 113.399   1
   1  12   5 3095.53 99.1548  -2
  -1 -12   5 3095.53 99.1548   1
   1  12   4 1993.75 96.9747  -2
  -1 -12   4 1993.75 96.9747   1
   1 -12  -3 24.0946 30.7570   1
   1  12   3 435.619 88.2305  -2
  -1 -12   3 435.619 88.2305   1
   1 -12  -2 1646.13 56.1277   1
   1  12   2 4065.87 109.723  -2
  -1 -12   2 4065.87 109.723   1
   1  12   1 31655.1 130.345  -2
  -1 -12   1 31655.1 130.345   1
   1  12   0-20.7174 66.9185  -2
  -1 -12   0-20.7174 66.9185   1
   1  12  -1 31168.3 137.698  -2
  -1 -12  -1 31168.3 137.698   1
  -1 -12   2 3433.91 63.8365  -2
   1  12   2 3433.91 63.8365   1
   1  12  -3-18.8351 104.392  -2
  -1 -12  -3-18.8351 104.392   1
  -1 -12   4 2009.63 95.1466  -2
   1  12   4 2009.63 95.1466   1
  -1  12   5 3128.49 126.498  -2
   1 -12   5 3128.49 126.498   1
  -1 -12   6 2532.24 142.564  -2
   1  12   6 2532.24 142.564   1
  -1  12   7 1000.83 156.422  -2
   1 -12   7 1000.83 156.422   1
  -1  12   8 424.482 165.285  -2
   1 -12   8 424.482 165.285   1
   1  13   8 1282.33 132.406  -2
  -1 -13   8 1282.33 132.406   1
   1 -13   7 515.569 111.616  -2
  -1  13   7 515.569 111.616   1
   1  13   6 2178.18 133.593  -2
  -1 -13   6 2178.18 133.593   1
   1  13   5 1898.29 111.359  -2
  -1 -13   5 1898.29 111.359   1
   1 -13   4 18251.4 177.869  -2
  -1  13   4 18251.4 177.869   1
   1  13   3 612.922 93.9133  -2
  -1 -13   3 612.922 93.9133   1
   1 -13  -2 1881.32 65.0424   1
   1  13   2 3141.68 111.813  -2
  -1 -13   2 3141.68 111.813   1
   1  13   1 1907.46 73.2386  -2
  -1 -13   1 1907.46 73.2386   1
  -1  13   0 34159.8 176.866  -2
   1 -13   0 34159.8 176.866   1
   1  13  -1 2201.22 75.4306  -2
  -1 -13  -1 2201.22 75.4306   1
   1  13  -2 3475.38 65.5861  -2
  -1 -13  -2 3475.38 65.5861   1
  -1  13   3 388.379 65.0025  -2
   1 -13   3 388.379 65.0025   1
  -1  13   4 15487.4 143.048  -2
   1 -13   4 15487.4 143.048   1
  -1  13   5 2734.70 144.496  -2
   1 -13   5 2734.70 144.496   1
  -1  13   6 1535.21 149.862  -2
   1 -13   6 1535.21 149.862   1
  -1 -13   7 785.539 155.668  -2
   1  13   7 785.539 155.668   1
  -1  13   8 1229.06 186.901  -2
   1 -13   8 1229.06 186.901   1
  -1 -14   8 3231.41 146.991   1
   1  14   7 2103.98 129.213  -2
  -1 -14   7 2103.98 129.213   1
   1 -14   6 3907.33 136.629  -2
  -1  14   6 3907.33 136.629   1
   1 -14   5 396.539 103.195  -2
  -1  14   5 396.539 103.195   1
   1 -14   4 1133.81 140.334  -2
  -1  14   4 1133.81 140.334   1
   1  14   3 2573.70 126.199  -2
  -1 -14   3 2573.70 126.199   1
   1  14   2 7999.62 130.222  -2
  -1 -14   2 7999.62 130.222   1
   1  14   1 4776.06 80.7963  -2
  -1 -14   1 4776.06 80.7963   1
  -1  14   0 148.771 87.3420  -2
   1 -14   0 148.771 87.3420   1
   1  14  -1 5681.47 77.0357  -2
  -1 -14  -1 5681.47 77.0357   1
  -1 -14   2 8911.17 98.0716  -2
   1  14   2 8911.17 98.0716   1
  -1 -14   3 2230.08 102.188  -2
   1  14   3 2230.08 102.188   1
  -1  14   4 392.710 129.706  -2
   1 -14   4 392.710 129.706   1
  -1 -14   5 583.071 143.044  -2
   1  14   5 583.071 143.044   1
  -1  14   6 4034.30 161.509  -2
   1 -14   6 4034.30 161.509   1
  -1  14   7 1937.06 184.307  -2
   1 -14   7 1937.06 184.307   1
   1  15   7 4139.03 207.882  -2
  -1 -15   7 4139.03 207.882   1
   1  15   6 8074.31 212.005  -2
  -1 -15   6 8074.31 212.005   1
   1  15   5 1360.11 115.501  -2
  -1 -15   5 1360.11 115.501   1
   1  15   4 1878.28 115.510  -2
  -1 -15   4 1878.28 115.510   1
   1  15   3 11246.3 166.160  -2
  -1 -15   3 11246.3 166.160   1
   1 -15   2 541.517 129.195  -2
  -1  15   2 541.517 129.195   1
   1  15   1 5999.23 140.784  -2
  -1 -15   1 5999.23 140.784   1
   1 -15   0 27227.8 210.058  -2
  -1  15   0 27227.8 210.058   1
   1  15  -1 5995.82 96.7555  -2
  -1 -15  -1 5995.82 96.7555   1
   1  15  -2 551.103 68.4968  -2
  -1 -15  -2 551.103 68.4968   1
  -1 -15   3 10727.3 104.590  -2
   1  15   3 10727.3 104.590   1
  -1  15   4 2201.43 101.762  -2
   1 -15   4 2201.43 101.762   1
  -1  15   5 1371.65 106.574  -2
   1 -15   5 1371.65 106.574   1
  -1  15   6 7474.12 199.527  -2
   1 -15   6 7474.12 199.527   1
  -1  15   7 3457.82 196.626  -2
   1 -15   7 3457.82 196.626   1
   1  16   6 1651.40 136.661  -2
  -1 -16   6 1651.40 136.661   1
   1  16   5 9946.79 172.997  -2
  -1 -16   5 9946.79 172.997   1
   1  16   4 664.275 115.536  -2
  -1 -16   4 664.275 115.536   1
   1  16   3 1458.45 113.815  -2
  -1 -16   3 1458.45 113.815   1
   1  16   2 675.180 101.959  -2
  -1 -16   2 675.180 101.959   1
   1  16   1 20559.8 183.731  -2
  -1 -16   1 20559.8 183.731   1
   1 -16   0 443.394 89.4621  -2
  -1  16   0 443.394 89.4621   1
  -1  16   1 18716.2 201.787  -2
   1 -16   1 18716.2 201.787   1
  -1  16   2 555.153 76.2707  -2
   1 -16   2 555.153 76.2707   1
  -1 -16   3 1297.63 92.1272  -2
   1  16   3 1297.63 92.1272   1
  -1  16   4 755.947 100.163  -2
   1 -16   4 755.947 100.163   1
  -1 -16   5 10992.9 178.141  -2
   1  16   5 10992.9 178.141   1
  -1 -16   6 1502.58 129.554  -2
   1  16   6 1502.58 129.554   1
   1 -17   5 2001.75 141.950  -2
  -1  17   5 2001.75 141.950   1
   1 -17   4 6156.37 183.914  -2
  -1  17   4 6156.37 183.914   1
   1  17   3 7101.42 143.706  -2
  -1 -17   3 7101.42 143.706   1
   1  17   2 2087.08 123.446  -2
  -1 -17   2 2087.08 123.446   1
   1 -17   1 5615.13 141.070  -2
  -1  17   1 5615.13 141.070   1
   1 -17   0 1202.38 94.9507  -2
  -1  17   0 1202.38 94.9507   1
  -1 -17   1 4898.26 127.405  -2
   1  17   1 4898.26 127.405   1
  -1 -17   2 1543.11 146.996  -2
   1  17   2 1543.11 146.996   1
  -1  17   3 7443.84 163.983  -2
   1 -17   3 7443.84 163.983   1
  -1  17   4 5913.04 137.336  -2
   1 -17   4 5913.04 137.336   1
  -1  17   5 2138.03 156.412  -2
   1 -17   5 2138.03 156.412   1
   1  18   4 95.2454 139.096  -2
  -1 -18   4 95.2454 139.096   1
   1  18   3 684.473 129.155  -2
  -1 -18   3 684.473 129.155   1
   1 -18   2 5073.71 189.360  -2
  -1  18   2 5073.71 189.360   1
   1  18   1 732.483 129.865  -2
  -1 -18   1 732.483 129.865   1
   1 -18   0 517.317 90.5934  -2
  -1  18   0 517.317 90.5934   1
  -1  18   1 1030.48 94.7655  -2
   1 -18   1 1030.48 94.7655   1
  -1 -18   2 5538.85 175.488  -2
   1  18   2 5538.85 175.488   1
  -1 -18   3 589.961 154.544  -2
   1  18   3 589.961 154.544   1
  -1 -18   4 534.429 384.336  -2
   1  18   4 534.429 384.336   1
  -1 -19   2 1617.36 148.506   1
   1  19   1 670.062 169.121  -2
  -1 -19   1 670.062 169.121   1
  -1 -19   0 1731.64 144.746  -2
   1  19   0 1731.64 144.746   1
  -1  19   1 876.092 108.658  -2
   1 -19   1 876.092 108.658   1
  -1 -19   2 1406.29 343.846  -2
   1  19   2 1406.29 343.846   1
  -2   0  10 1754.43 168.722   1
  -2   0   8 2920.61 131.999   1
  -2   0   6 19367.8 182.839   1
  -2   0   4 1281.40 44.2865   1
   2   0  -2 4826.00 46.7377   1
  -2   0   0 910827. 1431.42   1
   2   0   2 1530.14 30.6880   1
  -2   0  -4 640.138 76.2461   1
   2   0   6 9022.35 177.140   1
   2   0   8 12897.2 216.585   1
   2   0  10 3202.75 214.113   1
  -2   1  11 225.811 146.613   1
  -2  -1  10 424.405 111.223   1
  -2   1   9 97.7379 99.8779   1
  -2   1   8 12646.9 144.630   1
  -2  -1   7 39.6835 72.5107   1
  -2  -1   6 2337.53 77.0730   1
  -2  -1   5 31317.8 155.675   1
  -2  -1   4 5993.34 49.1764   1
   2  -1  -3 35.4185 26.3217   1
  -2   1   2 18496.8 65.5940   1
  -2   1   1 26834.6 72.2718   1
  -2  -1   0 10876.2 31.5145   1
   2  -1   1 363.355 15.5818   1
  -2  -1  -2 36864.2 80.5576   1
   2   1   3 770.475 40.2678   1
   2  -1   4 7320.74 106.901   1
   2   1   5 14303.2 128.610   1
   2  -1   6 6371.37 113.139   1
   2  -1   7 174.863 88.9207   1
   2   1   8 6824.65 138.075   1
   2  -1   9 2133.48 126.841   1
   2  -1  10 94.5446 132.751   1
   2  -1  11-160.636 158.548   1
  -2   2  11 1457.83 184.083   1
  -2   2  10 1113.36 168.277   1
  -2  -2   9 1776.54 160.682   1
  -2   2   8 4528.61 129.315   1
  -2  -2   7 3499.42 133.404   1
  -2  -2   6 3310.54 119.579   1
  -2   2   5 6923.87 131.602   1
  -2   2   4 3517.29 40.4942   1
  -2   2   3 3110.01 45.6977   1
  -2  -2   2 15846.8 44.6333   1
  -2   2   1 6793.36 46.3337   1
  -2   2   0 30246.2 97.4953   1
  -2  -2  -1 4367.92 22.1623   1
   2  -2   2 4988.06 43.0339   1
  -2  -2  -3 9974.62 67.3982   1
   2  -2   4 6344.51 78.2804   1
   2  -2   5 10128.7 112.513   1
   2  -2   6 319.061 80.2259   1
   2  -2   7 3551.11 112.065   1
   2  -2   8 403.279 103.082   1
   2   2   9 953.215 118.890   1
   2  -2  10 525.086 133.832   1
   2  -2  11 1788.53 159.776   1
  -2   3  11 682.178 192.078   1
  -2   3  10 390.982 178.738   1
  -2   3   9 947.138 157.443   1
  -2   3   8 98.2741 129.219   1
  -2   3   7 6343.52 167.007   1
  -2   3   6 111.890 100.553   1
  -2   3   5 1737.08 102.325   1
  -2   3   4 374.711 30.3093   1
  -2  -3   3 1034.91 33.7997   1
  -2   3   2 252.467 23.6389   1
  -2  -3   1 17910.7 49.0282   1
   2   3   0 98.9034 22.4479   1
  -2   3  -1 4688.06 47.3071   1
   2   3   2 61.4364 23.4379   1
   2   3   3 1547.32 32.0434   1
   2   3   4 332.508 44.4417   1
   2  -3   5 203.337 65.7386   1
   2  -3   6 229.659 77.9710   1
   2  -3   7 236.775 92.0018   1
   2  -3   8 208.962 105.174   1
   2   3   9 6768.91 144.166   1
   2   3  10 251.154 129.828   1
  -2   4  11 843.172 212.164   1
  -2   4  10 369.954 180.129   1
  -2   4   9 2436.96 174.901   1
  -2   4   8-89.9942 142.957   1
  -2   4   7 3168.74 143.237   1
  -2   4   6 482.497 111.019   1
  -2   4   5 1469.47 60.1315   1
   2  -4  -4 368.106 27.9461   1
   2  -4  -3 1431.72 30.0133   1
  -2   4   2 10928.9 51.2637   1
  -2   4   1 2669.46 23.6155   1
  -2  -4   0 5305.01 64.4003   1
  -2  -4  -1 13320.5 85.8499   1
   2   4   2 4033.76 44.6319   1
   2  -4   3 2029.78 43.6619   1
   2   4   4 602.799 40.7501   1
   2  -4   5 6515.01 82.8274   1
   2  -4   6 7024.41 107.813   1
   2  -4   7 2845.98 98.5595   1
   2  -4   8 609.044 96.7401   1
   2  -4   9 821.352 123.360   1
   2  -4  10 366.567 139.005   1
  -2   5  11 2815.24 233.301   1
  -2   5  10 636.809 187.412   1
  -2   5   9 1131.97 183.362   1
  -2   5   8 10564.6 216.377   1
  -2   5   7 7773.43 191.702   1
  -2   5   6 573.991 121.260   1
  -2  -5   5 1312.72 65.6725   1
   2   5  -4 2520.15 35.5583   1
  -2   5   3 53.7549 14.3908   1
  -2  -5   2-90.5304 56.1310   1
   2   5  -1 20990.5 53.1461   1
  -2   5   0 7803.91 34.2250   1
   2  -5   1 18922.1 84.1520   1
   2   5   2 2835.96 35.2187   1
  -2  -5  -3 488.751 70.8638   1
  -2  -5  -4 4417.50 96.9743   1
   2   5   5 302.467 76.7320   1
   2  -5   6 5413.59 112.897   1
   2   5   7 10541.6 148.776   1
   2  -5   8 4570.08 133.307   1
   2  -5   9 3469.09 177.432   1
   2   5  10 398.089 177.371   1
  -2   6  10 1261.66 205.813   1
  -2   6   9 466.433 170.705   1
  -2   6   8 1215.63 169.096   1
  -2   6   7 3863.67 165.713   1
  -2   6   6 56390.4 224.162   1
  -2   6   5 3155.98 51.1391   1
   2   6  -4 8017.66 35.8681   1
  -2  -6   3 197.047 42.0678   1
  -2   6   2 121.147 28.5026   1
  -2   6   1 2510.16 31.6870   1
  -2  -6   0 68674.2 142.121   1
  -2  -6  -1 158.518 23.6056   1
   2   6   2 164.449 26.2139   1
  -2  -6  -3 91.3139 47.4893   1
   2   6   4 7277.38 107.567   1
   2   6   5 1410.94 90.5367   1
   2   6   6 35516.9 375.985   1
   2   6   7 5836.44 243.582   1
   2   6   8 2522.19 239.906   1
   2   6   9 625.935 235.764   1
   2   6  10 2152.44 280.513   1
  -2   7  10 1540.69 211.023   1
  -2   7   9 210.862 190.757   1
  -2   7   8 6446.26 214.775   1
  -2   7   7 8081.98 116.424   1
  -2  -7   6 5028.90 102.010   1
  -2   7   5 549.436 22.6001   1
  -2  -7   4 4799.39 82.9397   1
  -2  -7   3 33.4577 42.8516   1
  -2  -7   2 37500.7 126.667   1
   2  -7  -1 2754.11 30.8070   1
  -2  -7   0 1709.74 39.1849   1
   2  -7   1 11444.0 97.3389   1
   2  -7   2 65699.4 163.350   1
  -2  -7  -3 19.0315 36.7345   1
  -2   7  -4 2250.43 74.7826   1
   2   7   5 1390.29 90.9561   1
   2   7   6 5068.52 226.637   1
   2   7   7 6560.78 262.736   1
   2   7   8 7034.86 282.837   1
   2   7   9 860.582 251.614   1
   2   7  10 531.096 281.948   1
  -2  -8  10 2994.28 125.746   1
  -2   8   9 377.018 102.706   1
  -2   8   8 500.571 92.8861   1
  -2  -8   7 5429.90 114.542   1
  -2   8   6 63.7646 26.7313   1
  -2  -8   5 1494.23 66.3236   1
  -2  -8   4 4180.59 97.7081   1
   2  -8  -3 139.012 44.3865   1
  -2  -8   2 14731.2 114.657   1
  -2  -8   1 1227.11 19.5220   1
   2  -8   0 896.127 25.1599   1
  -2  -8  -1 1257.07 39.0575   1
  -2  -8  -2 3411.15 53.0229   1
  -2   8  -3 2156.44 89.1654   1
   2  -8   4 6869.85 70.1267   1
  -2  -8  -5 1807.18 100.921   1
   2   8   6 1471.66 102.266   1
   2   8   7 7734.24 284.712   1
   2   8   8 140.966 250.531   1
   2   8   9-82.5911 255.040   1
  -2   9  10 333.136 124.934   1
  -2   9   9 941.855 112.003   1
  -2   9   8 321.854 83.5991   1
  -2  -9   7 3581.77 123.497   1
  -2   9   6 226.600 75.7133   1
  -2  -9   5 1801.69 71.0437   1
  -2   9   4 3205.31 80.7577   1
  -2   9   3-22.5660 56.6466   1
  -2  -9   2-3.25923 41.6790   1
  -2   9   1 8108.26 34.2501   1
  -2  -9   0 52.3040 28.2261   1
  -2  -9  -1 2453.85 46.3972   1
   2   9   2 82.6950 38.6894   1
  -2   9  -3 596.700 51.3841   1
  -2  -9  -4 22.4602 57.6705   1
   2   9   5 677.129 67.2548   1
  -2  -9  -6 207.073 70.3077   1
   2   9   7 849.913 238.599   1
   2   9   8 533.661 259.801   1
   2   9   9 2842.01 305.108   1
  -2  10   9 2990.61 147.586   1
  -2  10   8 338.949 87.0537   1
  -2 -10   7 4431.69 110.494   1
  -2 -10   6 1059.86 75.9386   1
  -2 -10   5 1345.05 75.3223   1
  -2  10   4 167.234 63.5488   1
  -2 -10   3 295.054 59.6103   1
  -2 -10   2 40.3738 55.1710   1
   2 -10  -1 199.375 19.9084   1
  -2 -10   0 184.268 30.8547   1
  -2 -10  -1 4652.82 66.4767   1
   2 -10   2 56.3244 41.5764   1
  -2  10  -3 202.438 44.4281   1
  -2 -10  -4 451.216 62.6088   1
   2 -10   5 212.071 69.2494   1
  -2 -10  -6 235.012 77.0501   1
   2 -10   7 6556.57 133.548   1
   2 -10   8 116.484 122.392   1
   2  10   9 119.950 295.451   1
  -2  11   9 1527.65 106.960   1
  -2 -11   8 366.913 93.4857   1
  -2 -11   7 344.967 83.1122   1
  -2 -11   6 1181.92 84.3980   1
  -2 -11   5 3536.05 115.344   1
  -2 -11   4 147.877 70.4917   1
  -2 -11   3 720.073 79.8131   1
  -2  11   2 656.292 64.9377   1
   2 -11  -1 924.442 27.6052   1
  -2 -11   0 2854.92 37.4613   1
  -2 -11  -1 19.8927 47.8664   1
  -2 -11  -2 4905.37 109.653   1
   2 -11   3 1845.33 70.2386   1
  -2 -11  -4 233.934 63.8696   1
   2 -11   5 6231.76 113.691   1
   2 -11   6 1385.78 83.5868   1
   2 -11   7 700.275 110.941   1
   2  11   8 421.336 135.258   1
  -2 -12   8 498.622 101.960   1
  -2 -12   7 553.169 92.5481   1
  -2 -12   6 4903.28 127.705   1
   2  12   6 5355.76 201.525  -2
  -2 -12   6 5355.76 201.525   1
  -2 -12   5 690.717 90.6943   1
  -2  12   4 6610.07 126.954   1
   2  12   4 11141.3 203.081  -2
  -2 -12   4 11141.3 203.081   1
  -2  12   3 2071.19 86.4946   1
  -2 -12   2 8695.86 122.989   1
  -2 -12   1 6705.29 54.7706   1
   2 -12   0 18274.9 84.6596   1
  -2 -12  -1 6114.40 81.5901   1
   2 -12   2 4473.93 83.1832   1
   2  12   3 800.144 65.1212   1
   2  12   4 5612.88 88.3750   1
   2 -12   5 1031.85 118.414   1
   2 -12   6 1135.27 88.8887   1
   2 -12   7 461.420 134.643   1
  -2 -12   7 1696.11 361.390  -2
   2  12   7 1696.11 361.390   1
   2  12   8 487.171 322.834   1
  -2 -13   8 10061.6 148.175   1
  -2 -13   7 146.573 116.149   1
   2  13   7 1412.02 208.173  -2
  -2 -13   7 1412.02 208.173   1
  -2 -13   6 1397.63 96.3812   1
  -2  13   5 178.475 107.721   1
   2  13   5 1381.40 178.784  -2
  -2 -13   5 1381.40 178.784   1
  -2 -13   4 9492.26 143.161   1
   2  13   4 12979.7 228.907  -2
  -2 -13   4 12979.7 228.907   1
  -2 -13   3 42.7655 119.530   1
   2  13   3 613.652 126.323  -2
  -2 -13   3 613.652 126.323   1
  -2  13   2 6853.63 110.941   1
  -2  13   1 195.727 84.7971   1
   2  13   1-24.3690 141.239  -2
  -2 -13   1-24.3690 141.239   1
   2 -13   0 135.148 35.4393   1
  -2 -13  -1 171.295 38.8587   1
  -2 -13  -2 14247.1 131.828   1
  -2  13   2 21601.6 172.836  -2
   2 -13   2 21601.6 172.836   1
   2  13   3 340.376 100.520   1
  -2  13   3 512.958 110.848  -2
   2 -13   3 512.958 110.848   1
   2 -13   4 5291.20 117.090   1
  -2 -13  -5 391.818 87.6181   1
   2  13   6 2563.82 134.334   1
  -2  13   6 5036.31 169.405  -2
   2 -13   6 5036.31 169.405   1
   2  13   7 286.760 298.351   1
  -2 -14   7 2216.79 141.952   1
   2  14   7 2810.17 245.444  -2
  -2 -14   7 2810.17 245.444   1
  -2 -14   6 2410.01 135.693   1
   2  14   6 3226.94 215.151  -2
  -2 -14   6 3226.94 215.151   1
  -2 -14   5 2372.99 147.592   1
   2 -14   5 3898.41 173.742  -2
  -2  14   5 3898.41 173.742   1
  -2 -14   4 2500.67 114.744   1
   2  14   4 6906.93 204.548  -2
  -2 -14   4 6906.93 204.548   1
  -2 -14   3 331.464 121.450   1
   2  14   3 288.091 136.402  -2
  -2 -14   3 288.091 136.402   1
  -2  14   2 1903.77 106.016   1
   2  14   2 1620.29 161.533  -2
  -2 -14   2 1620.29 161.533   1
  -2 -14   1 550.552 118.484   1
   2  14   1 3576.85 129.100  -2
  -2 -14   1 3576.85 129.100   1
  -2 -14   0 3842.93 105.464   1
   2 -14   1 3142.23 68.9572   1
   2  14  -1 3904.55 92.7057  -2
  -2 -14  -1 3904.55 92.7057   1
   2 -14   2 28.6165 53.6398   1
  -2 -14  -3 281.347 123.823   1
  -2  14   3 776.511 110.777  -2
   2 -14   3 776.511 110.777   1
   2  14   4 4954.40 138.047   1
  -2  14   4 7578.90 160.085  -2
   2 -14   4 7578.90 160.085   1
   2  14   5 1414.78 134.290   1
   2  14   6 880.862 276.403   1
  -2 -14   7 4596.63 410.307  -2
   2  14   7 4596.63 410.307   1
  -2 -15   7 786.618 173.997   1
  -2  15   6 257.492 133.171   1
   2  15   6 1439.33 215.169  -2
  -2 -15   6 1439.33 215.169   1
  -2 -15   5 1942.56 125.152   1
   2  15   5 3033.70 215.766  -2
  -2 -15   5 3033.70 215.766   1
  -2 -15   4 1692.35 147.284   1
   2 -15   4 2029.01 163.141  -2
  -2  15   4 2029.01 163.141   1
  -2 -15   3 93.4739 125.587   1
   2  15   3 1383.67 146.542  -2
  -2 -15   3 1383.67 146.542   1
  -2 -15   2 241.813 106.812   1
   2  15   2 247.987 161.374  -2
  -2 -15   2 247.987 161.374   1
  -2 -15   1 2980.51 144.797   1
   2  15   1 3860.47 143.780  -2
  -2 -15   1 3860.47 143.780   1
  -2 -15   0 287.775 96.4642   1
   2  15   0 575.164 156.555  -2
  -2 -15   0 575.164 156.555   1
  -2 -15  -1 1005.05 88.1312   1
  -2  15   1 4417.40 123.189  -2
   2 -15   1 4417.40 123.189   1
  -2 -15  -2 236.161 55.4695   1
  -2  15   2 439.292 105.875  -2
   2 -15   2 439.292 105.875   1
  -2 -15  -3 371.310 69.1035   1
  -2  15   3 245.994 130.216  -2
   2 -15   3 245.994 130.216   1
   2  15   4 146.206 122.416   1
   2  15   5 1694.63 269.795   1
  -2 -15   6 1292.65 379.612  -2
   2  15   6 1292.65 379.612   1
  -2 -16   6 234.360 111.555   1
  -2 -16   5 418.676 156.651   1
   2  16   5 1621.56 182.222  -2
  -2 -16   5 1621.56 182.222   1
  -2 -16   4 13.4378 148.782   1
   2 -16   4 1035.38 173.607  -2
  -2  16   4 1035.38 173.607   1
  -2 -16   3 916.584 148.963   1
   2  16   3 1708.13 160.061  -2
  -2 -16   3 1708.13 160.061   1
  -2 -16   2 61.5424 135.064   1
   2  16   2 982.926 143.918  -2
  -2 -16   2 982.926 143.918   1
  -2 -16   1 1187.91 102.762   1
   2 -16   1 8473.59 278.634  -2
  -2  16   1 8473.59 278.634   1
  -2 -16   0-33.9746 148.167   1
   2  16   0 178.265 133.396  -2
  -2 -16   0 178.265 133.396   1
  -2 -16  -1 7401.16 127.763   1
  -2  16   1 7949.31 124.787  -2
   2 -16   1 7949.31 124.787   1
  -2 -16  -2 383.890 85.8548   1
  -2 -16   2 720.328 274.629  -2
   2  16   2 720.328 274.629   1
  -2 -16  -3 97.7110 137.138   1
  -2 -16   3 1242.03 294.214  -2
   2  16   3 1242.03 294.214   1
   2 -16   4 597.053 105.645   1
  -2 -16   4 1557.87 333.493  -2
   2  16   4 1557.87 333.493   1
  -2 -16   5 1983.33 358.421  -2
   2  16   5 1983.33 358.421   1
  -2  17   5 1110.49 123.248   1
  -2 -17   4 1048.10 164.721   1
   2 -17   4 1413.36 185.334  -2
  -2  17   4 1413.36 185.334   1
  -2 -17   3-65.0559 157.765   1
   2 -17   3 1576.01 173.817  -2
  -2  17   3 1576.01 173.817   1
  -2 -17   2 2691.34 170.337   1
   2  17   2 2852.95 168.304  -2
  -2 -17   2 2852.95 168.304   1
  -2 -17   1 472.236 101.167   1
   2 -17   1 1196.76 283.087  -2
  -2  17   1 1196.76 283.087   1
  -2 -17   0 302.270 153.420   1
   2 -17   0 407.206 144.481  -2
  -2  17   0 407.206 144.481   1
  -2 -17  -1 181.628 148.358   1
   2  17  -1 1100.22 141.960  -2
  -2 -17  -1 1100.22 141.960   1
  -2 -17  -2 234.199 150.462   1
  -2 -17   2 3308.50 144.228  -2
   2  17   2 3308.50 144.228   1
  -2 -17   3 1834.72 328.115  -2
   2  17   3 1834.72 328.115   1
   2  17   4 497.549 291.685   1
  -2 -18   3 2515.44 185.442   1
   2  18   3 4017.91 228.472  -2
  -2 -18   3 4017.91 228.472   1
  -2 -18   2 5415.34 209.750   1
   2  18   2 6261.82 248.392  -2
  -2 -18   2 6261.82 248.392   1
  -2 -18   1 130.528 114.639   1
  -2 -18   0 4116.61 126.482   1
  -2 -18   1 883.669 158.839  -2
   2  18   1 883.669 158.839   1
   2  18   2 1904.32 255.916   1
  -2 -18   3 4015.92 380.662  -2
   2  18   3 4015.92 380.662   1
  -3   0  10 278.632 113.492   1
  -3   0   8 194.375 80.9817   1
  -3   0   6 276.909 64.3096   1
  -3   0   4 68.2584 59.6889   1
  -3   0   2 10271.3 70.5232   1
   3   0   0 8346.56 83.0479   1
   3   0   2 65.2080 36.4594   1
   3   0   4 16735.0 129.983   1
   3   0   6 5686.31 168.656   1
   3   0   8 3308.11 192.471   1
   3   0  10 1095.59 219.416   1
  -3  -1  11 318.383 88.3920   1
  -3   1  10 1966.15 89.1510   1
  -3   1   9 6997.25 100.494   1
  -3   1   8 1151.28 60.2234   1
  -3   1   7 189.613 49.4644   1
  -3   1   6 1840.36 62.2965   1
  -3  -1   5 16244.0 109.686   1
  -3   1   4 58.2074 39.3263   1
   3   1  -3 12036.8 72.5755   1
   3  -1  -2 607.836 32.7096   1
   3   1  -1 2008.44 26.3589   1
  -3  -1   0 574.609 23.6539   1
   3  -1   1 1071.47 22.6488   1
   3  -1   2 9321.57 98.1761   1
   3   1   3 2679.62 33.0392   1
   3   1   4 8016.84 83.7393   1
   3  -1   5 320.846 82.0717   1
   3  -1   6 1849.17 95.5037   1
   3  -1   7 1054.89 107.874   1
   3  -1   8 3056.30 125.269   1
   3   1   9 733.942 131.550   1
   3  -1  10 803.121 146.496   1
  -3   2  10 129.012 68.9345   1
  -3   2   9 1187.36 65.3381   1
  -3   2   8 4919.31 70.8714   1
  -3   2   7 1272.89 68.4241   1
  -3   2   6 111.766 43.8907   1
  -3   2   5 5510.13 75.3848   1
  -3  -2   4 4151.45 55.0300   1
  -3   2   3 891.532 60.3457   1
  -3  -2   2 11558.0 53.8675   1
   3  -2  -1 13564.3 64.7641   1
   3  -2   0 309.987 13.2314   1
   3   2   1 6866.26 49.6027   1
   3   2   2 6057.53 40.1506   1
   3   2   3 13433.6 62.4238   1
   3   2   4 2999.94 62.3137   1
   3  -2   5 7966.04 113.495   1
   3  -2   6 2577.88 101.553   1
   3  -2   7 510.479 101.625   1
   3  -2   8 6236.42 143.151   1
   3  -2   9 1961.16 130.003   1
   3  -2  10 1388.03 148.971   1
  -3   3  10 168.289 93.3343   1
  -3   3   9 1733.49 69.1691   1
  -3   3   8 181.735 54.3392   1
  -3   3   7 3984.63 70.6974   1
  -3   3   6 310.782 44.3920   1
  -3  -3   5 471.518 41.3475   1
   3  -3  -4 386.731 36.0179   1
   3  -3  -3 56359.6 155.517   1
  -3  -3   2 36.3024 24.7318   1
  -3   3   1 6982.88 40.3292   1
  -3  -3   0 2106.21 39.0415   1
  -3  -3  -1 690.122 32.7304   1
   3   3   2 72.6832 14.2995   1
  -3   3  -3 23480.6 93.7197   1
   3  -3   4 220.803 44.6544   1
   3  -3   5 2560.90 77.8364   1
   3  -3   6 346.139 84.3020   1
   3  -3   7 5186.76 119.789   1
   3  -3   8 134.244 109.133   1
   3  -3   9 290.009 125.103   1
   3  -3  10 327.971 140.098   1
  -3   4  10 501.562 104.766   1
  -3   4   9 1483.66 75.5997   1
  -3   4   8 1144.82 68.0733   1
  -3   4   7 91.8110 52.6702   1
  -3   4   6 226.273 49.9390   1
  -3   4   5 13131.1 109.460   1
  -3   4   4 163.690 35.3827   1
   3  -4  -3 597.586 35.6332   1
   3  -4  -2 26479.8 86.2056   1
  -3  -4   1 21115.5 93.7535   1
  -3  -4   0 30.6859 29.6000   1
  -3  -4  -1 14272.9 90.1741   1
   3   4   2 5452.87 52.0891   1
   3  -4   3 8475.94 64.1681   1
  -3   4  -4 254.982 43.6886   1
   3  -4   5 10063.4 140.991   1
   3   4   6 1236.87 87.6153   1
   3  -4   7 116.183 91.7650   1
   3   4   8 1064.85 103.664   1
   3  -4   9 1630.26 131.679   1
   3  -4  10 373.116 148.149   1
  -3   5  10 1533.22 110.874   1
  -3   5   9 3157.51 111.069   1
  -3   5   8 2010.03 74.4065   1
  -3   5   7 434.104 57.9902   1
  -3  -5   6 7604.91 106.724   1
  -3  -5   5 3284.64 57.1768   1
   3  -5  -4 299.732 29.9305   1
  -3  -5   3 10777.7 58.8345   1
   3  -5  -2 2762.81 27.4133   1
  -3   5   1 4619.47 32.6113   1
  -3   5   0 4312.88 67.1841   1
  -3  -5  -1 21991.3 113.673   1
  -3  -5  -2 11977.0 96.0191   1
   3   5   3 1608.07 71.4212   1
   3   5   4 3521.20 91.6887   1
   3  -5   5 355.498 61.6851   1
   3  -5   6 15836.2 148.480   1
   3  -5   7 511.272 103.780   1
   3  -5   8 3897.55 137.799   1
   3  -5   9 636.729 175.461   1
   3  -5  10 572.350 196.120   1
  -3   6  10 590.647 110.360   1
  -3   6   9 438.253 97.0593   1
  -3  -6   8 2504.09 102.320   1
  -3   6   7 13597.4 140.180   1
  -3   6   6 702.805 74.1438   1
  -3   6   5 300.285 31.9961   1
   3   6  -4 4747.40 113.339   1
  -3   6   3 108.696 42.4345   1
   3  -6  -2 453.788 41.5196   1
  -3   6   1 37.6720 20.0527   1
  -3  -6   0 513.503 51.8189   1
  -3  -6  -1 4621.19 67.6307   1
  -3  -6  -2 2726.69 51.3976   1
   3  -6   3 182.857 34.0226   1
   3   6   4 748.451 68.7871   1
   3   6   5 2289.98 104.545   1
   3   6   6 6194.21 136.232   1
   3   6   7 1040.15 226.316   1
   3   6   8 113.281 236.793   1
   3   6   9 568.648 254.335   1
  -3   7  10 3373.79 130.365   1
  -3  -7   9 1537.55 111.956   1
  -3   7   8 137.812 93.4255   1
  -3   7   7 788.328 91.6909   1
  -3  -7   6 2119.90 45.9256   1
  -3   7   5 697.863 76.9979   1
  -3  -7   4 840.590 71.4679   1
   3  -7  -3 11024.5 103.481   1
  -3  -7   2 13458.1 114.578   1
  -3  -7   1 716.406 25.3524   1
  -3  -7   0 198.109 26.6881   1
  -3  -7  -1 442.505 14.7637   1
   3  -7   2 202.036 20.1896   1
   3  -7   3 877.256 37.0523   1
   3   7   4 9557.89 112.548   1
   3   7   5 613.609 105.091   1
   3   7   6 6565.26 141.591   1
   3   7   7 802.606 232.195   1
   3   7   8 718.855 249.370   1
   3   7   9 380.642 271.955   1
  -3  -8   9 1976.94 99.6158   1
  -3  -8   8 1227.76 103.555   1
  -3  -8   7 7941.40 137.620   1
  -3  -8   6 1012.20 72.7696   1
  -3  -8   5 2147.19 91.4100   1
  -3   8   4 2679.84 92.9355   1
  -3   8   3 458.607 55.9537   1
  -3  -8   2 6488.59 75.6696   1
  -3  -8   1 3977.98 38.8250   1
  -3   8   0 231.661 23.6482   1
  -3   8  -1 13.8699 19.8293   1
   3  -8   2 12694.9 63.5162   1
   3  -8   3 4202.47 58.0021   1
  -3  -8  -4 36.7487 48.1233   1
   3   8   5 6551.78 96.2917   1
   3   8   6 1491.03 122.126   1
   3   8   7 3544.76 262.913   1
   3   8   8 2066.76 283.201   1
   3   8   9 663.771 296.125   1
  -3  -9   9 1520.87 103.467   1
  -3  -9   8 26.6407 102.133   1
  -3   9   7 2838.71 92.4410   1
  -3  -9   6 1858.52 94.1155   1
  -3  -9   5 1353.06 92.6091   1
  -3  -9   4 1494.75 67.4912   1
  -3  -9   3 15239.7 132.829   1
  -3  -9   2 86.6568 42.2405   1
  -3   9   1 4332.26 35.0611   1
  -3   9   0 6861.89 54.8052   1
  -3  -9  -1 2409.60 33.9443   1
  -3  -9  -2 40.6157 28.5607   1
   3  -9   3 5976.49 126.848   1
   3   9   4 364.180 58.4732   1
   3   9   5 1015.75 72.3100   1
   3   9   6 1549.64 76.0746   1
   3   9   7 3952.44 280.405   1
   3   9   8 1396.29 300.290   1
   3   9   9 138.359 303.276   1
  -3 -10   9 656.217 103.485   1
  -3  10   8 483.152 112.051   1
  -3 -10   7 1858.24 110.375   1
  -3  10   6 476.520 83.7669   1
  -3 -10   5 14185.7 144.800   1
  -3 -10   4 301.103 83.1299   1
  -3 -10   3 19.1871 64.8873   1
  -3  10   2 3176.39 63.4980   1
  -3 -10   1 2947.39 28.3055   1
  -3 -10   0 201.403 34.6377   1
  -3 -10  -1 1661.49 49.6298   1
  -3 -10  -2 82.6097 33.1264   1
   3 -10   3 2745.18 59.1688   1
  -3 -10  -4 197.535 60.2349   1
   3  10   5 17732.9 138.787   1
   3  10   6 230.098 116.243   1
   3  10   7 192.184 283.708   1
   3  10   8 296.873 302.716   1
  -3  11   8 4413.15 157.359   1
  -3 -11   7 4138.45 133.212   1
  -3  11   6 320.380 87.2344   1
  -3 -11   5 5231.72 117.579   1
  -3 -11   4 16.7110 75.3298   1
  -3 -11   3 3294.85 83.0814   1
  -3 -11   2 206.558 83.1099   1
  -3 -11   1 1925.80 60.5355   1
  -3 -11   0 18710.1 105.277   1
  -3  11  -1 9111.17 100.493   1
   3 -11   2 1393.10 44.7210   1
   3 -11   3 1169.01 55.0061   1
   3 -11   4 680.658 64.3243   1
   3  11   5 629.025 121.331   1
   3  11   6 267.966 125.114   1
   3  11   7 5671.90 335.564   1
   3  11   8 3684.86 351.688   1
  -3 -12   8 402.600 108.809   1
  -3  12   7 1328.82 131.070   1
  -3 -12   6 614.193 116.061   1
  -3 -12   5 963.160 87.4500   1
  -3 -12   4 2569.79 108.069   1
  -3 -12   3 126.178 74.6052   1
  -3 -12   2 446.264 73.6636   1
  -3 -12   1 18357.8 149.718   1
  -3 -12   0 24.8990 40.4430   1
  -3  12  -1 3065.60 86.8810   1
   3 -12   2 959.579 58.1212   1
  -3 -12  -3 193.351 104.490   1
   3  12   4 1281.58 120.120   1
  -3 -12  -5 1609.09 132.493   1
   3  12   6 1982.13 138.731   1
   3  12   7 1522.59 325.816   1
  -3 -13   7 4.23477 104.950   1
  -3 -13   6 1602.15 112.907   1
  -3 -13   5 975.539 108.785   1
  -3 -13   4 1877.78 116.570   1
  -3 -13   3 341.661 99.8497   1
  -3 -13   2 3427.28 114.050   1
  -3 -13   1 1630.16 80.3290   1
  -3 -13   0 11217.4 136.699   1
  -3 -13  -1 46.9024 79.8957   1
  -3 -13  -2 183.377 76.1206   1
   3  13   3 187.028 109.850   1
   3  13   4 10379.1 173.090   1
  -3 -13  -5 96.0423 126.160   1
   3  13   6 156.741 142.126   1
   3  13   7 192.617 148.889   1
  -3  14   7 1416.13 116.402   1
  -3 -14   6 439.277 116.644   1
  -3 -14   5 263.729 101.930   1
  -3 -14   4 1166.84 107.061   1
  -3  14   3 293.737 110.189   1
  -3 -14   2 1030.54 87.9515   1
  -3 -14   1 9177.08 134.884   1
  -3 -14   0 710.530 98.8301   1
   3  14   1 333.732 81.2039   1
   3  14   2 4045.34 109.125   1
   3  14   3 1073.54 124.026   1
   3  14   4 98.8333 124.678   1
  -3 -14  -5 695.812 137.616   1
  -3 -14  -6 1538.62 162.133   1
  -3 -15   6 2859.32 144.357   1
  -3 -15   5 1251.90 121.966   1
  -3 -15   4 722.135 117.573   1
  -3 -15   3 5112.38 128.706   1
  -3 -15   2 188.383 100.262   1
  -3 -15   1 1006.76 107.412   1
  -3 -15   0 7772.42 140.777   1
  -3 -15  -1 2268.49 107.737   1
  -3 -15  -2 192.551 91.7168   1
   3  15   3 1179.17 140.568   1
  -3 -15  -4 685.352 146.916   1
  -3 -15  -5 388.185 152.946   1
  -3 -16   5 2199.86 140.535   1
  -3 -16   4 480.039 121.073   1
  -3 -16   3 236.426 111.490   1
  -3 -16   2 99.2511 109.149   1
  -3 -16   1 8770.05 153.158   1
  -3 -16   0 333.187 114.210   1
  -3 -16  -1 5046.29 128.971   1
  -3 -16  -2 539.026 99.9852   1
  -3 -16  -3 986.881 148.363   1
  -3 -16  -4 156.321 146.023   1
  -3 -17   4 740.714 193.488   1
  -3 -17   3 1934.29 131.005   1
  -3 -17   2 293.826 119.703   1
  -3 -17   1 372.504 119.282   1
  -3 -17   0 484.567 116.696   1
  -3 -17  -1 2857.50 137.685   1
  -3 -17  -2 585.573 106.605   1
   3  17   3 1566.53 165.635   1
  -3 -18   1 164.370 127.068   1
  -3 -18   0 111.852 104.388   1
  -3 -18  -1-5.48474 205.228   1
  -4   0  10 922.123 137.157   1
  -4   0   8 347.686 106.619   1
  -4   0   6 8696.50 142.373   1
  -4   0   4 1626.31 89.1953   1
   4   0  -2 2499.83 60.1400   1
  -4   0   0 183536. 265.305   1
  -4   0  -2 115.236 47.9719   1
   4   0   4 156.037 51.3811   1
   4   0   6 2128.07 160.969   1
   4   0   8 9796.76 231.601   1
  -4  -1  10 414.645 93.3841   1
  -4  -1   9 678.184 81.4480   1
  -4  -1   8 5629.60 101.023   1
  -4  -1   7 134.722 66.4437   1
  -4  -1   6-56.5648 62.3430   1
  -4   1   5 13655.2 112.931   1
  -4  -1   4 4470.47 77.6230   1
   4  -1  -3 152.606 37.5106   1
   4   1  -2 5160.13 44.1511   1
  -4  -1   1 18721.8 70.5423   1
  -4  -1   0 8060.31 55.2591   1
   4  -1   1 56.1258 22.7306   1
   4  -1   2 11471.3 77.1367   1
   4   1   3 1339.85 37.1721   1
   4  -1   4 3107.37 55.8461   1
   4   1   5 4200.94 108.589   1
   4   1   6 2917.32 107.058   1
   4   1   7 122.516 112.028   1
   4  -1   8 1841.18 127.080   1
   4  -1   9 1211.94 145.146   1
  -4  -2  10 549.207 134.530   1
  -4  -2   9 712.634 84.6990   1
  -4  -2   8 3352.90 91.6966   1
  -4  -2   7 591.267 72.6164   1
  -4   2   6 3760.19 79.5967   1
  -4  -2   5 448.495 63.5008   1
  -4  -2   4 1050.46 61.7710   1
  -4  -2   3 1005.53 34.6774   1
   4  -2  -2 5218.93 54.6802   1
  -4  -2   1 3208.25 55.3053   1
  -4   2   0 10238.4 44.1595   1
   4   2   1 4888.85 60.6639   1
   4  -2   2 202.505 24.9120   1
   4  -2   3 3636.19 64.5860   1
   4  -2   4 5013.35 63.4172   1
   4  -2   5 4062.73 96.2738   1
   4  -2   6 813.813 94.4505   1
   4  -2   7 1131.05 111.652   1
   4   2   8 253.591 122.753   1
   4   2   9 327.195 132.785   1
  -4   3  10 529.977 127.562   1
  -4   3   9 196.775 110.113   1
  -4   3   8 292.583 77.7537   1
  -4  -3   7 8834.59 107.889   1
  -4   3   6 52.2241 57.5808   1
  -4  -3   5 2278.02 70.7521   1
  -4  -3   4 374.406 48.1621   1
  -4  -3   3 709.851 33.6968   1
  -4  -3   2 194.747 33.9322   1
   4  -3  -1 6682.08 60.7901   1
  -4  -3   0 130.109 34.5235   1
   4   3   1 151.421 37.4724   1
   4  -3   2 19.8415 13.5905   1
   4  -3   3 4701.01 41.2530   1
   4  -3   4 424.840 42.7731   1
   4  -3   5 56.4196 67.6677   1
   4  -3   6 263.909 89.8661   1
   4  -3   7 1159.12 108.572   1
   4   3   8 287.024 119.705   1
   4  -3   9 4574.66 160.269   1
  -4   4  10 159.201 115.076   1
  -4  -4   9 1268.40 103.761   1
  -4   4   8 280.997 89.3510   1
  -4   4   7 433.894 60.7132   1
  -4   4   6 120.561 51.9641   1
  -4   4   5 89.4128 48.2300   1
  -4   4   4 18.1618 49.8572   1
   4   4  -3 1781.36 39.4978   1
  -4   4   2 4623.08 58.0333   1
  -4  -4   1 3140.80 72.2387   1
  -4  -4   0 474.864 39.0673   1
  -4  -4  -1 10249.6 98.0715   1
   4   4   2 297.142 45.4429   1
   4  -4   3 701.972 27.7591   1
   4  -4   4 102.760 31.9696   1
   4  -4   5 4320.59 85.2440   1
   4  -4   6 6542.87 117.855   1
   4  -4   7 1073.53 102.120   1
   4  -4   8 610.834 112.266   1
   4   4   9 230.189 248.645   1
  -4   5  10 201.063 113.218   1
  -4   5   9 517.231 103.207   1
  -4   5   8 6367.91 121.712   1
  -4   5   7 5642.53 110.659   1
  -4  -5   6 623.932 47.9014   1
  -4   5   5 325.862 48.2378   1
  -4  -5   4 2352.57 47.1218   1
  -4   5   3 203.470 36.3950   1
  -4  -5   2 48.4684 29.0288   1
  -4   5   1 5509.56 57.8264   1
  -4  -5   0 7038.02 79.1567   1
  -4  -5  -1 4405.29 82.7300   1
   4   5   2 2071.13 89.1825   1
   4   5   3 806.683 92.3461   1
  -4   5  -4 2441.37 107.689   1
   4   5   5 140.239 103.801   1
   4  -5   6 3415.25 133.661   1
   4  -5   7 7379.40 143.185   1
   4   5   8 203.866 242.775   1
   4   5   9 1261.76 277.827   1
  -4  -6   9 172.591 107.270   1
  -4   6   8 2695.69 111.815   1
  -4   6   7 1731.53 79.7047   1
  -4   6   6 31135.8 184.585   1
  -4  -6   5 1573.17 48.1443   1
  -4   6   4 4740.74 83.0360   1
  -4   6   3 365.561 31.1901   1
  -4  -6   2 36.3381 30.8125   1
  -4  -6   1 798.084 49.3965   1
  -4  -6   0 12986.2 114.358   1
  -4  -6  -1 244.350 64.8570   1
  -4  -6  -2 384.101 57.0046   1
  -4   6  -3 100.565 27.0874   1
   4   6   4 4546.72 124.831   1
   4   6   5 653.447 113.734   1
   4   6   6 16312.3 201.503   1
   4   6   7 3958.73 268.987   1
   4   6   8 2618.00 276.480   1
   4   6   9 819.427 272.875   1
  -4   7   9 258.261 113.863   1
  -4  -7   8 1953.58 96.0571   1
  -4   7   7 5648.87 124.658   1
  -4   7   6 1351.04 94.3904   1
  -4  -7   5 1083.07 82.1007   1
   4   7   4 1002.13 158.252  -2
  -4  -7   5 1002.13 158.252   1
  -4  -7   4 4754.95 102.372   1
  -4  -7   3 168.145 44.3622   1
  -4  -7   2 10546.0 69.6487   1
   4  -7  -1 65.9130 47.2891   1
  -4  -7   0 2623.55 67.2386   1
  -4  -7  -1 3555.90 87.4988   1
   4   7   2 25296.2 160.257   1
  -4   7  -3 97.5108 26.2446   1
  -4  -7  -4 137.780 103.889   1
   4   7   5 2078.00 131.309   1
   4   7   6 1736.99 135.428   1
   4   7   7 3486.74 275.050   1
   4   7   8 1471.90 283.655   1
  -4  -8   9 188.391 100.409   1
  -4  -8   8 484.376 96.4447   1
  -4   8   7 1615.85 86.9511   1
  -4  -8   6 205.969 87.8276   1
   4   8   5 705.076 179.827  -2
  -4  -8   6 705.076 179.827   1
  -4   8   5 59.9147 81.9587   1
   4   8   4 4276.56 177.230  -2
  -4  -8   5 4276.56 177.230   1
  -4   8   4 1285.20 90.7967   1
  -4   8   3-63.1176 54.2730   1
  -4  -8   2 8821.89 55.4250   1
  -4  -8   1 866.344 24.3131   1
  -4  -8   0 466.267 56.6711   1
  -4  -8  -1 1061.68 79.5302   1
  -4  -8  -2 67.4061 65.6914   1
   4   8   3 1110.31 111.503   1
   4   8   4 2986.30 129.400   1
   4   8   5 512.322 129.195   1
   4   8   6 2729.38 145.349   1
   4   8   7 2295.09 284.269   1
   4   8   8 1037.58 300.204   1
  -4  -9   8 380.302 95.4649   1
  -4   9   7 4919.28 125.278   1
   4   9   6 4674.68 217.330  -2
  -4  -9   7 4674.68 217.330   1
  -4   9   6 53.2948 96.2669   1
   4   9   5 437.884 184.497  -2
  -4  -9   6 437.884 184.497   1
  -4   9   5 1358.49 90.6912   1
   4   9   4 2063.97 169.248  -2
  -4  -9   5 2063.97 169.248   1
  -4   9   4 2746.28 103.755   1
  -4  -9   3 206.598 65.9658   1
   4   9   2 582.588 154.564  -2
  -4  -9   3 582.588 154.564   1
  -4  -9   2 68.3719 45.8751   1
  -4  -9   1 3857.38 101.911   1
  -4  -9   0 148.305 80.9019   1
  -4  -9  -1-41.3785 77.9090   1
  -4  -9  -2-35.7860 68.8416   1
   4   9   3 1806.35 119.498   1
  -4  -9  -4 772.881 119.085   1
  -4  -9  -5 735.643 130.359   1
   4   9   6 390.366 131.936   1
   4   9   7 1630.27 153.223   1
   4   9   8-87.4918 326.930   1
  -4  10   8 347.091 122.003   1
  -4 -10   7 1192.38 113.489   1
   4  10   6 1257.16 213.654  -2
  -4 -10   7 1257.16 213.654   1
  -4  10   6 984.540 106.747   1
   4  10   5 2662.39 192.477  -2
  -4 -10   6 2662.39 192.477   1
  -4  10   5 3404.56 106.770   1
   4  10   4 2777.27 197.934  -2
  -4 -10   5 2777.27 197.934   1
  -4 -10   4 320.698 85.8119   1
   4  10   3 590.100 162.346  -2
  -4 -10   4 590.100 162.346   1
  -4 -10   3 746.812 90.0786   1
  -4  10   2 256.147 56.7185   1
  -4 -10   1 873.930 90.3838   1
  -4 -10   0 517.067 92.5328   1
  -4 -10  -1 4260.32 106.735   1
  -4 -10  -2 145.818 72.1355   1
  -4 -10  -3 78.8874 115.036   1
   4  10   4 157.674 121.801   1
  -4 -10  -5 1061.88 139.666   1
   4  10   6 375.309 136.077   1
   4  10   7 3311.47 165.826   1
  -4  11   8 29.7992 200.114   1
  -4  11   7 963.785 121.617   1
   4  11   6 1291.43 207.871  -2
  -4 -11   7 1291.43 207.871   1
  -4  11   6 432.774 111.682   1
   4  11   5 3313.45 217.399  -2
  -4 -11   6 3313.45 217.399   1
  -4  11   5 870.036 146.831   1
   4  11   4 1580.64 131.269  -2
  -4 -11   5 1580.64 131.269   1
  -4  11   4 418.483 121.444   1
   4  11   3 1913.62 132.182  -2
  -4 -11   4 1913.62 132.182   1
  -4  11   3 416.016 83.1434   1
   4  11   2 4230.87 182.170  -2
  -4 -11   3 4230.87 182.170   1
  -4 -11   2 743.565 94.2678   1
  -4 -11   1 656.292 92.8688   1
  -4 -11   0 4041.16 113.992   1
  -4 -11  -1 672.673 91.3223   1
   4  11   2 3505.78 93.6775   1
   4  11   3 1616.07 128.594   1
  -4 -11  -4 362.464 128.281   1
   4  11   5 2473.38 147.277   1
   4  11   6 443.501 147.314   1
   4  11   7 1139.07 163.047   1
  -4 -12   7 325.916 175.133   1
   4  12   6 472.948 231.508  -2
  -4 -12   7 472.948 231.508   1
  -4 -12   6 3936.71 137.202   1
  -4 -12   5 1002.30 167.950   1
   4  12   4 3903.43 212.159  -2
  -4 -12   5 3903.43 212.159   1
   4  12   3 2423.47 137.937  -2
  -4 -12   4 2423.47 137.937   1
  -4 -12   3 573.932 150.540   1
   4  12   2 1106.77 176.288  -2
  -4 -12   3 1106.77 176.288   1
  -4 -12   2 4652.31 120.528   1
  -4 -12   1 2273.67 106.316   1
  -4 -12   0 7722.33 131.166   1
  -4 -12  -1 2627.49 107.951   1
  -4 -12  -2 702.728 84.1570   1
  -4 -12  -3 61.8001 166.787   1
  -4 -12   4 2612.22 286.955  -2
   4  12   3 2612.22 286.955   1
   4  12   4 3103.54 152.530   1
   4  12   5 1523.41 156.007   1
  -4 -12  -6 469.943 155.933   1
  -4 -13   6 486.611 171.184   1
   4  13   5 1091.38 217.539  -2
  -4 -13   6 1091.38 217.539   1
  -4 -13   5 196.199 163.871   1
   4  13   4 1967.87 214.109  -2
  -4 -13   5 1967.87 214.109   1
   4  13   3 7566.30 162.176  -2
  -4 -13   4 7566.30 162.176   1
  -4 -13   3 770.148 162.852   1
   4  13   2 9744.07 228.478  -2
  -4 -13   3 9744.07 228.478   1
  -4 -13   2 1432.50 106.341   1
  -4 -13   1 784.318 160.784   1
   4  13   0 998.940 176.281  -2
  -4 -13   1 998.940 176.281   1
  -4 -13   0-122.927 159.753   1
   4  13  -1 645.894 162.438  -2
  -4 -13   0 645.894 162.438   1
   4  13   1 265.326 119.389   1
   4  13  -2 2215.75 159.647  -2
  -4 -13  -1 2215.75 159.647   1
  -4 -13  -2 7707.20 135.545   1
  -4 -13   3 7117.88 310.961  -2
   4  13   2 7117.88 310.961   1
   4  13   3 408.782 137.892   1
   4  13   4 2393.73 156.526   1
  -4 -13  -5 432.854 154.616   1
   4  13   6 1237.59 168.277   1
  -4 -14   6 1500.48 199.596   1
  -4 -14   5 1135.48 185.308   1
   4  14   4 4403.21 230.082  -2
  -4 -14   5 4403.21 230.082   1
   4  14   3 1081.05 149.588  -2
  -4 -14   4 1081.05 149.588   1
  -4 -14   3 308.526 168.442   1
   4  14   2 675.847 190.071  -2
  -4 -14   3 675.847 190.071   1
  -4 -14   2 2345.74 170.239   1
   4  14   1 3829.20 196.122  -2
  -4 -14   2 3829.20 196.122   1
  -4 -14   1 219.135 110.799   1
  -4 -14   0 2166.74 117.255   1
   4  14   1 2421.43 141.285   1
   4  14  -2 4155.27 177.850  -2
  -4 -14  -1 4155.27 177.850   1
  -4 -14  -2 234.271 139.005   1
   4  14  -3 667.776 150.990  -2
  -4 -14  -2 667.776 150.990   1
  -4 -14  -3 424.356 148.759   1
   4  14   4 2432.35 166.791   1
   4  14   5 779.022 164.399   1
   4  15   4 1537.85 256.277  -2
  -4 -15   5 1537.85 256.277   1
  -4 -15   4 1543.24 184.245   1
   4  15   3 2753.28 224.721  -2
  -4 -15   4 2753.28 224.721   1
  -4 -15   3-21.8160 175.889   1
   4  15   2 441.583 203.843  -2
  -4 -15   3 441.583 203.843   1
   4  15   1 570.486 145.160  -2
  -4 -15   2 570.486 145.160   1
  -4 -15   1 1801.87 190.866   1
   4  15   0 2470.08 200.263  -2
  -4 -15   1 2470.08 200.263   1
  -4 -15   0 134.785 112.493   1
  -4 -15  -1 575.315 139.435   1
   4  15  -2 359.719 170.598  -2
  -4 -15  -1 359.719 170.598   1
  -4 -15  -2 199.850 148.020   1
   4  15  -3 639.818 151.603  -2
  -4 -15  -2 639.818 151.603   1
  -4 -15  -3 481.377 192.513   1
  -4 -15   4 1786.13 357.257  -2
   4  15   3 1786.13 357.257   1
  -4 -15  -4 537.723 166.701   1
  -4 -16   3 1070.18 196.952   1
   4  16   2 1080.15 220.212  -2
  -4 -16   3 1080.15 220.212   1
  -4 -16   2 898.955 197.291   1
   4  16   1 6721.44 253.976  -2
  -4 -16   2 6721.44 253.976   1
  -4 -16   1 252.618 188.833   1
   4  16   0 1114.88 194.510  -2
  -4 -16   1 1114.88 194.510   1
   4  16  -1 634.092 146.374  -2
  -4 -16   0 634.092 146.374   1
  -4 -16  -1 6851.48 156.066   1
   4  16  -2 6891.12 279.318  -2
  -4 -16  -1 6891.12 279.318   1
  -4 -16  -2-164.907 196.895   1
   4  16  -3 1524.09 150.033  -2
  -4 -16  -2 1524.09 150.033   1
  -4 -16  -3 124.216 225.215   1
  -5   0   8 417.512 166.053   1
  -5   0   6 345.304 147.329   1
  -5   0   4 179.236 91.6351   1
  -5   0   2 2294.58 83.6965   1
  -5   0   0 9651.87 92.5772   1
   5   0   2 155.917 71.3517   1
  -5   0  -4 10058.2 159.067   1
   5   0   6 5950.47 246.447   1
   5   1   8 6186.87 223.830  -2
  -5  -1   9 6186.87 223.830   1
   5  -1   7 1913.66 119.216  -2
  -5   1   8 1913.66 119.216   1
   5   1   6 329.689 107.200  -2
  -5  -1   7 329.689 107.200   1
   5   1   5 932.185 98.9015  -2
  -5  -1   6 932.185 98.9015   1
   5  -1   4 10795.0 133.874  -2
  -5   1   5 10795.0 133.874   1
   5   1   3 1456.53 98.5238  -2
  -5  -1   4 1456.53 98.5238   1
   5   1   2 7769.84 90.5815  -2
  -5  -1   3 7769.84 90.5815   1
   5   1   1 2510.61 62.9217  -2
  -5  -1   2 2510.61 62.9217   1
   5   1   0 1055.40 45.1903  -2
  -5  -1   1 1055.40 45.1903   1
   5  -1  -1 997.838 40.9771  -2
  -5   1   0 997.838 40.9771   1
  -5  -1   2 2668.49 49.8873  -2
   5   1   1 2668.49 49.8873   1
  -5   1   3 7051.13 60.0504  -2
   5  -1   2 7051.13 60.0504   1
  -5  -1   4 1257.50 101.300  -2
   5   1   3 1257.50 101.300   1
  -5   1   5 10424.8 124.191  -2
   5  -1   4 10424.8 124.191   1
  -5   1   6 1417.75 132.505  -2
   5  -1   5 1417.75 132.505   1
  -5   1   7 816.525 135.448  -2
   5  -1   6 816.525 135.448   1
  -5   1   8 1647.42 245.951  -2
   5  -1   7 1647.42 245.951   1
  -5   1   9 7786.91 297.415  -2
   5  -1   8 7786.91 297.415   1
   5   2   8 3529.93 221.868  -2
  -5  -2   9 3529.93 221.868   1
   5   2   7 2120.54 186.864  -2
  -5  -2   8 2120.54 186.864   1
   5  -2   6 2651.41 113.062  -2
  -5   2   7 2651.41 113.062   1
   5  -2   5 1715.11 106.635  -2
  -5   2   6 1715.11 106.635   1
   5   2   4 2276.74 85.0797  -2
  -5  -2   5 2276.74 85.0797   1
   5   2   3 7535.88 121.883  -2
  -5  -2   4 7535.88 121.883   1
  -5   2  -2 3738.61 93.6034  -2
   5  -2  -3 3738.61 93.6034   1
  -5   2  -1 4093.30 73.3260  -2
   5  -2  -2 4093.30 73.3260   1
   5   2   0 6575.92 67.1031  -2
  -5  -2   1 6575.92 67.1031   1
   5  -2   0 238.012 38.5346   1
   5   2  -1 7224.55 100.212  -2
  -5  -2   0 7224.55 100.212   1
   5   2  -2 3858.84 80.6047  -2
  -5  -2  -1 3858.84 80.6047   1
   5   2  -3 3953.91 117.878  -2
  -5  -2  -2 3953.91 117.878   1
  -5  -2   4 6108.67 106.828  -2
   5   2   3 6108.67 106.828   1
  -5   2   5 2200.31 90.9965  -2
   5  -2   4 2200.31 90.9965   1
  -5   2   6 1974.42 101.420  -2
   5  -2   5 1974.42 101.420   1
  -5   2   7 2460.09 249.508  -2
   5  -2   6 2460.09 249.508   1
  -5   2   8 3068.90 260.010  -2
   5  -2   7 3068.90 260.010   1
  -5  -2   9 3894.39 303.852  -2
   5   2   8 3894.39 303.852   1
   5   3   8 676.966 194.218  -2
  -5  -3   9 676.966 194.218   1
   5   3   7 2138.67 195.052  -2
  -5  -3   8 2138.67 195.052   1
   5   3   6 2030.81 112.005  -2
  -5  -3   7 2030.81 112.005   1
   5   3   5 3441.81 91.2938  -2
  -5  -3   6 3441.81 91.2938   1
   5   3   4 461.288 92.0034  -2
  -5  -3   5 461.288 92.0034   1
   5   3   3 3006.20 85.3792  -2
  -5  -3   4 3006.20 85.3792   1
   5   3   2 9751.14 119.707  -2
  -5  -3   3 9751.14 119.707   1
   5   3   1 506.233 64.6699  -2
  -5  -3   2 506.233 64.6699   1
  -5   3   1 825.775 41.1573   1
   5   3   0 1959.45 80.5347  -2
  -5  -3   1 1959.45 80.5347   1
   5   3  -1 1586.16 99.3369  -2
  -5  -3   0 1586.16 99.3369   1
   5   3  -2 860.635 63.7136  -2
  -5  -3  -1 860.635 63.7136   1
   5   3  -3 9852.95 152.647  -2
  -5  -3  -2 9852.95 152.647   1
   5   3  -4 3633.02 129.521  -2
  -5  -3  -3 3633.02 129.521   1
   5   3  -5 756.413 138.084  -2
  -5  -3  -4 756.413 138.084   1
  -5  -3   6 2690.82 161.197  -2
   5   3   5 2690.82 161.197   1
  -5   3   7 2325.04 266.570  -2
   5  -3   6 2325.04 266.570   1
  -5   3   8 2390.31 280.188  -2
   5  -3   7 2390.31 280.188   1
  -5   3   9 1597.48 327.469  -2
   5  -3   8 1597.48 327.469   1
   5   4   8 652.756 204.576  -2
  -5  -4   9 652.756 204.576   1
   5   4   7 875.765 191.908  -2
  -5  -4   8 875.765 191.908   1
   5   4   6 1099.02 123.920  -2
  -5  -4   7 1099.02 123.920   1
   5  -4   5 2191.16 92.3516  -2
  -5   4   6 2191.16 92.3516   1
   5   4   4 3296.11 107.431  -2
  -5  -4   5 3296.11 107.431   1
   5   4   3 4232.22 86.4621  -2
  -5  -4   4 4232.22 86.4621   1
   5   4   2 3217.07 111.937  -2
  -5  -4   3 3217.07 111.937   1
  -5   4   2 6574.15 82.7141   1
  -5   4  -1 10539.7 130.271  -2
   5  -4  -2 10539.7 130.271   1
  -5   4   1 5789.79 37.6435   1
   5   4   0 8512.47 92.9295  -2
  -5  -4   1 8512.47 92.9295   1
   5   4  -1 8963.57 132.429  -2
  -5  -4   0 8963.57 132.429   1
   5   4  -2 10644.8 98.4307  -2
  -5  -4  -1 10644.8 98.4307   1
   5   4  -3 3370.77 137.119  -2
  -5  -4  -2 3370.77 137.119   1
   5   4  -4 3721.40 140.999  -2
  -5  -4  -3 3721.40 140.999   1
  -5  -4   5 3567.57 160.296  -2
   5   4   4 3567.57 160.296   1
   5   4  -6 2311.49 165.984  -2
  -5  -4  -5 2311.49 165.984   1
  -5  -4   7 1231.08 164.809  -2
   5   4   6 1231.08 164.809   1
  -5   4   8 1377.97 288.390  -2
   5  -4   7 1377.97 288.390   1
  -5  -4   9 1563.05 345.467  -2
   5   4   8 1563.05 345.467   1
   5   5   8 4823.87 171.801  -2
  -5  -5   9 4823.87 171.801   1
   5   5   7 590.920 139.915  -2
  -5  -5   8 590.920 139.915   1
   5   5   6 6263.63 155.413  -2
  -5  -5   7 6263.63 155.413   1
   5   5   5 3986.48 139.712  -2
  -5  -5   6 3986.48 139.712   1
   5   5   4 3251.46 104.544  -2
  -5  -5   5 3251.46 104.544   1
   5   5   3 1181.17 88.9296  -2
  -5  -5   4 1181.17 88.9296   1
   5   5   2 8969.33 109.970  -2
  -5  -5   3 8969.33 109.970   1
  -5   5   2 200.931 46.5997   1
   5   5   1 10614.2 136.678  -2
  -5  -5   2 10614.2 136.678   1
   5   5   0 1924.51 75.7941  -2
  -5  -5   1 1924.51 75.7941   1
   5   5  -1 1531.08 86.5238  -2
  -5  -5   0 1531.08 86.5238   1
   5   5  -2 9383.37 121.845  -2
  -5  -5  -1 9383.37 121.845   1
   5   5  -3 9246.83 115.373  -2
  -5  -5  -2 9246.83 115.373   1
   5   5  -4 1069.10 141.044  -2
  -5  -5  -3 1069.10 141.044   1
   5   5  -5 3266.81 163.324  -2
  -5  -5  -4 3266.81 163.324   1
  -5  -5   6 3891.58 173.063  -2
   5   5   5 3891.58 173.063   1
  -5  -5   7 5443.91 189.921  -2
   5   5   6 5443.91 189.921   1
  -5  -5   8 1454.28 322.816  -2
   5   5   7 1454.28 322.816   1
  -5  -5   9 3572.10 371.550  -2
   5   5   8 3572.10 371.550   1
   5   6   7 1936.83 157.498  -2
  -5  -6   8 1936.83 157.498   1
   5   6   6 17977.5 209.670  -2
  -5  -6   7 17977.5 209.670   1
   5   6   5 3799.52 140.337  -2
  -5  -6   6 3799.52 140.337   1
   5   6   4 2143.55 124.918  -2
  -5  -6   5 2143.55 124.918   1
   5   6   3 2511.05 88.4620  -2
  -5  -6   4 2511.05 88.4620   1
   5   6   2 1852.21 75.1285  -2
  -5  -6   3 1852.21 75.1285   1
  -5   6   2 726.176 43.0276   1
   5   6   1 4101.99 90.4001  -2
  -5  -6   2 4101.99 90.4001   1
   5   6   0 962.078 102.887  -2
  -5  -6   1 962.078 102.887   1
   5   6  -1 884.610 101.971  -2
  -5  -6   0 884.610 101.971   1
  -5  -6   2 4055.39 104.498  -2
   5   6   1 4055.39 104.498   1
   5   6  -3 1307.08 136.272  -2
  -5  -6  -2 1307.08 136.272   1
  -5  -6   4 3252.61 152.783  -2
   5   6   3 3252.61 152.783   1
   5   6  -5 2273.19 153.531  -2
  -5  -6  -4 2273.19 153.531   1
  -5  -6   6 3662.55 177.995  -2
   5   6   5 3662.55 177.995   1
  -5  -6   7 16817.9 257.011  -2
   5   6   6 16817.9 257.011   1
  -5  -6   8 2562.15 360.942  -2
   5   6   7 2562.15 360.942   1
   5   6   8 104.834 301.079   1
   5   7   7 1016.57 159.557  -2
  -5  -7   8 1016.57 159.557   1
   5   7   6 8312.80 165.860  -2
  -5  -7   7 8312.80 165.860   1
   5   7   5 1793.43 139.833  -2
  -5  -7   6 1793.43 139.833   1
   5   7   4 4823.51 139.385  -2
  -5  -7   5 4823.51 139.385   1
   5   7   3 525.236 115.816  -2
  -5  -7   4 525.236 115.816   1
   5   7   2 4931.45 138.792  -2
  -5  -7   3 4931.45 138.792   1
   5   7   1 10637.6 151.811  -2
  -5  -7   2 10637.6 151.811   1
   5   7   0 718.891 107.464  -2
  -5  -7   1 718.891 107.464   1
   5   7  -1 669.848 109.999  -2
  -5  -7   0 669.848 109.999   1
   5   7  -2 12239.4 144.975  -2
  -5  -7  -1 12239.4 144.975   1
   5   7  -3 5811.21 107.065  -2
  -5  -7  -2 5811.21 107.065   1
   5   7  -4 509.827 146.107  -2
  -5  -7  -3 509.827 146.107   1
   5   7  -5 4397.82 174.039  -2
  -5  -7  -4 4397.82 174.039   1
  -5  -7   6 2176.69 182.414  -2
   5   7   5 2176.69 182.414   1
  -5  -7   7 5695.83 215.685  -2
   5   7   6 5695.83 215.685   1
  -5  -7   8 735.794 374.507  -2
   5   7   7 735.794 374.507   1
   5   8   7 1107.47 158.652  -2
  -5  -8   8 1107.47 158.652   1
   5   8   6 6243.57 177.975  -2
  -5  -8   7 6243.57 177.975   1
   5   8   5 3821.15 149.983  -2
  -5  -8   6 3821.15 149.983   1
   5   8   4 1068.57 133.594  -2
  -5  -8   5 1068.57 133.594   1
   5   8   3 3538.48 132.537  -2
  -5  -8   4 3538.48 132.537   1
   5   8   2 6553.31 143.315  -2
  -5  -8   3 6553.31 143.315   1
   5   8   1 1191.83 117.245  -2
  -5  -8   2 1191.83 117.245   1
   5   8   0 3941.79 129.857  -2
  -5  -8   1 3941.79 129.857   1
   5   8  -1 4345.43 128.282  -2
  -5  -8   0 4345.43 128.282   1
   5   8  -2 1388.93 108.822  -2
  -5  -8  -1 1388.93 108.822   1
   5   8  -3 6203.04 168.929  -2
  -5  -8  -2 6203.04 168.929   1
   5   8  -4 3567.78 170.714  -2
  -5  -8  -3 3567.78 170.714   1
   5   8  -5 1127.91 164.602  -2
  -5  -8  -4 1127.91 164.602   1
  -5  -8   6 3462.56 203.921  -2
   5   8   5 3462.56 203.921   1
  -5  -8   7 6167.29 220.770  -2
   5   8   6 6167.29 220.770   1
  -5  -8   8 2900.74 394.903  -2
   5   8   7 2900.74 394.903   1
   5   9   6 2530.32 158.092  -2
  -5  -9   7 2530.32 158.092   1
   5   9   5 2972.95 156.006  -2
  -5  -9   6 2972.95 156.006   1
   5   9   4 1302.11 133.603  -2
  -5  -9   5 1302.11 133.603   1
   5   9   3 1696.01 135.468  -2
  -5  -9   4 1696.01 135.468   1
   5   9   2 4604.60 140.980  -2
  -5  -9   3 4604.60 140.980   1
   5   9   1 837.620 122.965  -2
  -5  -9   2 837.620 122.965   1
   5   9   0 2839.87 127.604  -2
  -5  -9   1 2839.87 127.604   1
   5   9  -1 3121.72 125.693  -2
  -5  -9   0 3121.72 125.693   1
   5   9  -2 968.051 97.2964  -2
  -5  -9  -1 968.051 97.2964   1
   5   9  -3 4308.42 110.786  -2
  -5  -9  -2 4308.42 110.786   1
   5   9  -4 1562.70 171.202  -2
  -5  -9  -3 1562.70 171.202   1
   5   9  -5 825.646 174.843  -2
  -5  -9  -4 825.646 174.843   1
  -5  -9   6 2245.11 210.234  -2
   5   9   5 2245.11 210.234   1
  -5  -9   7 2303.15 210.305  -2
   5   9   6 2303.15 210.305   1
   5   9   7 1921.67 175.000   1
   5  10   6 1773.90 158.070  -2
  -5 -10   7 1773.90 158.070   1
   5  10   5 7384.23 186.968  -2
  -5 -10   6 7384.23 186.968   1
   5  10   4 4353.23 154.510  -2
  -5 -10   5 4353.23 154.510   1
   5  10   3 2004.89 143.017  -2
  -5 -10   4 2004.89 143.017   1
   5  10   2 502.070 127.742  -2
  -5 -10   3 502.070 127.742   1
   5  10   1 2009.82 136.255  -2
  -5 -10   2 2009.82 136.255   1
   5  10   0 1274.06 127.076  -2
  -5 -10   1 1274.06 127.076   1
   5  10  -1 1193.03 120.278  -2
  -5 -10   0 1193.03 120.278   1
   5  10  -2 2152.39 107.759  -2
  -5 -10  -1 2152.39 107.759   1
   5  10  -3 835.620 120.450  -2
  -5 -10  -2 835.620 120.450   1
  -5 -10   4 1706.31 179.727  -2
   5  10   3 1706.31 179.727   1
   5  10  -5 3693.78 204.140  -2
  -5 -10  -4 3693.78 204.140   1
   5  10  -6 7159.43 239.569  -2
  -5 -10  -5 7159.43 239.569   1
  -5 -10   7 1851.24 212.709  -2
   5  10   6 1851.24 212.709   1
   5  11   5 1159.07 156.651  -2
  -5 -11   6 1159.07 156.651   1
   5  11   4 3563.97 163.889  -2
  -5 -11   5 3563.97 163.889   1
   5  11   3 1118.98 139.791  -2
  -5 -11   4 1118.98 139.791   1
   5  11   2 2667.99 146.964  -2
  -5 -11   3 2667.99 146.964   1
   5  11   1 5820.64 163.993  -2
  -5 -11   2 5820.64 163.993   1
   5  11   0 13233.3 197.446  -2
  -5 -11   1 13233.3 197.446   1
   5  11  -1 12023.0 183.511  -2
  -5 -11   0 12023.0 183.511   1
   5  11  -2 5921.08 147.676  -2
  -5 -11  -1 5921.08 147.676   1
   5  11  -3 2482.94 115.611  -2
  -5 -11  -2 2482.94 115.611   1
   5  11  -4 587.541 182.822  -2
  -5 -11  -3 587.541 182.822   1
   5  11  -5 2994.16 206.346  -2
  -5 -11  -4 2994.16 206.346   1
   5  11  -6 1203.77 211.013  -2
  -5 -11  -5 1203.77 211.013   1
   5  11   6 391.906 174.937   1
   5  12   5 1309.39 168.420  -2
  -5 -12   6 1309.39 168.420   1
   5  12   4 3734.24 172.203  -2
  -5 -12   5 3734.24 172.203   1
   5  12   3 2014.05 159.857  -2
  -5 -12   4 2014.05 159.857   1
   5  12   2 926.604 141.588  -2
  -5 -12   3 926.604 141.588   1
   5  12   1 697.655 141.429  -2
  -5 -12   2 697.655 141.429   1
   5  12   0 12365.4 211.996  -2
  -5 -12   1 12365.4 211.996   1
   5  12  -1 13919.4 192.370  -2
  -5 -12   0 13919.4 192.370   1
   5  12  -2 829.164 113.601  -2
  -5 -12  -1 829.164 113.601   1
   5  12  -3 959.838 116.071  -2
  -5 -12  -2 959.838 116.071   1
   5  12  -4 1810.35 204.580  -2
  -5 -12  -3 1810.35 204.580   1
   5  12  -5 2495.81 214.043  -2
  -5 -12  -4 2495.81 214.043   1
   5  12  -6 1676.11 224.551  -2
  -5 -12  -5 1676.11 224.551   1
   5  13   4 7500.42 199.673  -2
  -5 -13   5 7500.42 199.673   1
   5  13   3 823.509 160.527  -2
  -5 -13   4 823.509 160.527   1
   5  13   2 1035.17 152.122  -2
  -5 -13   3 1035.17 152.122   1
   5  13   1 2359.87 160.630  -2
  -5 -13   2 2359.87 160.630   1
   5  13   0 7364.20 193.284  -2
  -5 -13   1 7364.20 193.284   1
   5  13  -1 7223.38 180.866  -2
  -5 -13   0 7223.38 180.866   1
   5  13  -2 2636.58 128.415  -2
  -5 -13  -1 2636.58 128.415   1
   5  13  -3 1168.03 121.476  -2
  -5 -13  -2 1168.03 121.476   1
   5  13  -4 877.242 211.998  -2
  -5 -13  -3 877.242 211.998   1
   5  13  -5 5823.32 247.765  -2
  -5 -13  -4 5823.32 247.765   1
   5  14   3 2107.86 178.418  -2
  -5 -14   4 2107.86 178.418   1
   5  14   2 2312.75 170.396  -2
  -5 -14   3 2312.75 170.396   1
   5  14   1 822.965 156.591  -2
  -5 -14   2 822.965 156.591   1
   5  14   0 9170.38 204.010  -2
  -5 -14   1 9170.38 204.010   1
   5  14  -1 9807.99 204.110  -2
  -5 -14   0 9807.99 204.110   1
   5  14  -2 1489.04 188.473  -2
  -5 -14  -1 1489.04 188.473   1
   5  14  -3 2313.07 131.688  -2
  -5 -14  -2 2313.07 131.688   1
   5  14  -4 1670.04 232.938  -2
  -5 -14  -3 1670.04 232.938   1
   5  15   1 1315.47 177.398  -2
  -5 -15   2 1315.47 177.398   1
   5  15   0 2782.84 177.460  -2
  -5 -15   1 2782.84 177.460   1
   5  15  -1 2401.81 171.466  -2
  -5 -15   0 2401.81 171.466   1
   5  15  -2 1821.06 209.183  -2
  -5 -15  -1 1821.06 209.183   1
  -6   0   6 2092.25 102.682   1
  -6   0   4 311.091 85.8862   1
  -6   0   2 2528.90 76.9026   1
  -6   0   0 33992.7 140.791   1
   6   0   2 1516.58 150.905   1
   6   0   4 315.697 148.309   1
   6   0   6 4.96020 1182.06   1
   6   1   7 2251.13 181.451  -2
  -6  -1   8 2251.13 181.451   1
   6   1   6 1634.45 118.391  -2
  -6  -1   7 1634.45 118.391   1
   6   1   5 2193.28 95.6116  -2
  -6  -1   6 2193.28 95.6116   1
   6   1   4 4862.59 132.508  -2
  -6  -1   5 4862.59 132.508   1
   6   1   3 4227.54 115.833  -2
  -6  -1   4 4227.54 115.833   1
   6   1   2 3767.16 104.914  -2
  -6  -1   3 3767.16 104.914   1
   6   1   1 1646.89 82.0311  -2
  -6  -1   2 1646.89 82.0311   1
   6   1   0 13865.7 125.256  -2
  -6  -1   1 13865.7 125.256   1
   6   1  -1 13936.0 91.9142  -2
  -6  -1   0 13936.0 91.9142   1
   6   1  -2 1626.18 92.5105  -2
  -6  -1  -1 1626.18 92.5105   1
   6   1  -3 3848.18 117.262  -2
  -6  -1  -2 3848.18 117.262   1
  -6  -1   4 4217.24 109.942  -2
   6   1   3 4217.24 109.942   1
  -6   1   5 5102.03 168.706  -2
   6  -1   4 5102.03 168.706   1
  -6   1   6 2214.05 213.283  -2
   6  -1   5 2214.05 213.283   1
  -6   1   7 2379.62 1406.44  -2
   6  -1   6 2379.62 1406.44   1
  -6   1   8 3403.35 1674.54  -2
   6  -1   7 3403.35 1674.54   1
   6   2   7 1429.64 151.293  -2
  -6  -2   8 1429.64 151.293   1
   6   2   6 1064.76 144.946  -2
  -6  -2   7 1064.76 144.946   1
   6  -2   5 3481.48 146.750  -2
  -6   2   6 3481.48 146.750   1
   6   2   4 3782.23 113.355  -2
  -6  -2   5 3782.23 113.355   1
   6   2   3 601.586 95.7692  -2
  -6  -2   4 601.586 95.7692   1
   6   2   2 573.244 63.4010  -2
  -6  -2   3 573.244 63.4010   1
   6   2   1 3535.87 76.7631  -2
  -6  -2   2 3535.87 76.7631   1
   6   2   0 5889.52 152.040  -2
  -6  -2   1 5889.52 152.040   1
   6   2  -1 5157.21 114.270  -2
  -6  -2   0 5157.21 114.270   1
   6   2  -2 3097.78 132.928  -2
  -6  -2  -1 3097.78 132.928   1
   6   2  -3 648.479 86.6530  -2
  -6  -2  -2 648.479 86.6530   1
  -6  -2   4 743.482 105.783  -2
   6   2   3 743.482 105.783   1
  -6  -2   5 4196.38 188.709  -2
   6   2   4 4196.38 188.709   1
  -6   2   6 3980.74 186.730  -2
   6  -2   5 3980.74 186.730   1
  -6   2   7 2537.54 1357.40  -2
   6  -2   6 2537.54 1357.40   1
  -6   2   8 2910.92 1552.47  -2
   6  -2   7 2910.92 1552.47   1
   6   3   7 1549.59 142.554  -2
  -6  -3   8 1549.59 142.554   1
   6   3   6 5671.81 158.673  -2
  -6  -3   7 5671.81 158.673   1
   6   3   5 454.295 102.161  -2
  -6  -3   6 454.295 102.161   1
   6   3   4 1163.80 104.988  -2
  -6  -3   5 1163.80 104.988   1
   6  -3   3 4927.56 81.0531  -2
  -6   3   4 4927.56 81.0531   1
   6   3   2 579.350 63.1142  -2
  -6  -3   3 579.350 63.1142   1
   6   3   1 1688.19 98.3918  -2
  -6  -3   2 1688.19 98.3918   1
   6   3   0 2588.99 108.579  -2
  -6  -3   1 2588.99 108.579   1
   6   3  -1 3104.53 94.4770  -2
  -6  -3   0 3104.53 94.4770   1
   6   3  -2 1512.89 105.740  -2
  -6  -3  -1 1512.89 105.740   1
   6   3  -3 596.371 97.9077  -2
  -6  -3  -2 596.371 97.9077   1
   6   3  -4 4939.93 156.000  -2
  -6  -3  -3 4939.93 156.000   1
  -6  -3   5 1653.10 146.907  -2
   6   3   4 1653.10 146.907   1
  -6  -3   6 14.8499 168.192  -2
   6   3   5 14.8499 168.192   1
  -6   3   7 3031.88 1485.88  -2
   6  -3   6 3031.88 1485.88   1
  -6   3   8 747.720 1723.27  -2
   6  -3   7 747.720 1723.27   1
   6   4   7 426.912 144.757  -2
  -6  -4   8 426.912 144.757   1
   6   4   6 5655.58 154.541  -2
  -6  -4   7 5655.58 154.541   1
   6   4   5 2144.45 150.766  -2
  -6  -4   6 2144.45 150.766   1
   6   4   4 1450.40 118.583  -2
  -6  -4   5 1450.40 118.583   1
   6   4   3 102.821 100.022  -2
  -6  -4   4 102.821 100.022   1
   6   4   2 1230.24 89.0470  -2
  -6  -4   3 1230.24 89.0470   1
   6   4   1 6523.08 118.322  -2
  -6  -4   2 6523.08 118.322   1
   6   4   0 2281.25 77.9476  -2
  -6  -4   1 2281.25 77.9476   1
   6   4  -1 2207.79 85.9549  -2
  -6  -4   0 2207.79 85.9549   1
   6   4  -2 5929.75 153.602  -2
  -6  -4  -1 5929.75 153.602   1
  -6  -4   3 1531.79 128.595  -2
   6   4   2 1531.79 128.595   1
   6   4  -4 542.359 143.716  -2
  -6  -4  -3 542.359 143.716   1
  -6  -4   5 1085.86 145.809  -2
   6   4   4 1085.86 145.809   1
  -6  -4   6 2097.82 162.102  -2
   6   4   5 2097.82 162.102   1
   6   4  -7 4592.10 222.228  -2
  -6  -4  -6 4592.10 222.228   1
   6   5   6 5603.08 168.005  -2
  -6  -5   7 5603.08 168.005   1
   6   5   5 2605.05 139.629  -2
  -6  -5   6 2605.05 139.629   1
   6   5   4 1437.85 121.771  -2
  -6  -5   5 1437.85 121.771   1
   6   5   3 1923.56 124.599  -2
  -6  -5   4 1923.56 124.599   1
   6   5   2 1134.67 92.1734  -2
  -6  -5   3 1134.67 92.1734   1
   6   5   1 557.725 80.2678  -2
  -6  -5   2 557.725 80.2678   1
   6   5   0 4471.07 118.619  -2
  -6  -5   1 4471.07 118.619   1
   6   5  -1 4399.94 131.245  -2
  -6  -5   0 4399.94 131.245   1
   6   5  -2 825.544 74.9546  -2
  -6  -5  -1 825.544 74.9546   1
   6   5  -3 995.679 153.563  -2
  -6  -5  -2 995.679 153.563   1
   6   5  -4 2167.18 177.762  -2
  -6  -5  -3 2167.18 177.762   1
  -6  -5   5 892.663 159.427  -2
   6   5   4 892.663 159.427   1
  -6  -5   6 2284.44 202.650  -2
   6   5   5 2284.44 202.650   1
  -6  -5   7 5437.88 199.652  -2
   6   5   6 5437.88 199.652   1
   6   6   6 8173.09 182.675  -2
  -6  -6   7 8173.09 182.675   1
   6   6   5 13922.0 196.281  -2
  -6  -6   6 13922.0 196.281   1
   6   6   4 3579.89 142.496  -2
  -6  -6   5 3579.89 142.496   1
   6   6   3 979.316 121.471  -2
  -6  -6   4 979.316 121.471   1
   6   6   2 1893.69 103.745  -2
  -6  -6   3 1893.69 103.745   1
   6   6   1 559.889 95.0809  -2
  -6  -6   2 559.889 95.0809   1
   6   6   0 1886.46 112.120  -2
  -6  -6   1 1886.46 112.120   1
   6   6  -1 1678.10 109.593  -2
  -6  -6   0 1678.10 109.593   1
   6   6  -2 882.930 88.4087  -2
  -6  -6  -1 882.930 88.4087   1
   6   6  -3 1859.91 96.4714  -2
  -6  -6  -2 1859.91 96.4714   1
   6   6  -4 706.479 150.252  -2
  -6  -6  -3 706.479 150.252   1
   6   6  -5 3581.76 181.332  -2
  -6  -6  -4 3581.76 181.332   1
  -6  -6   6 12995.6 271.408  -2
   6   6   5 12995.6 271.408   1
  -6  -6   7 7184.99 224.377  -2
   6   6   6 7184.99 224.377   1
   6   7   6 4388.12 164.714  -2
  -6  -7   7 4388.12 164.714   1
   6   7   5 2255.37 146.294  -2
  -6  -7   6 2255.37 146.294   1
   6   7   4 982.877 127.779  -2
  -6  -7   5 982.877 127.779   1
   6   7   3 3444.06 126.999  -2
  -6  -7   4 3444.06 126.999   1
   6   7   2 10035.4 166.261  -2
  -6  -7   3 10035.4 166.261   1
   6   7   1 3130.60 130.068  -2
  -6  -7   2 3130.60 130.068   1
   6   7   0 1799.44 114.023  -2
  -6  -7   1 1799.44 114.023   1
   6   7  -1 1752.81 116.943  -2
  -6  -7   0 1752.81 116.943   1
   6   7  -2 4213.40 112.699  -2
  -6  -7  -1 4213.40 112.699   1
   6   7  -3 7770.94 221.338  -2
  -6  -7  -2 7770.94 221.338   1
   6   7  -4 3778.88 168.573  -2
  -6  -7  -3 3778.88 168.573   1
   6   7  -5 970.339 188.533  -2
  -6  -7  -4 970.339 188.533   1
  -6  -7   6 2321.21 209.818  -2
   6   7   5 2321.21 209.818   1
  -6  -7   7 4564.27 259.421  -2
   6   7   6 4564.27 259.421   1
   6   8   5 512.920 140.454  -2
  -6  -8   6 512.920 140.454   1
   6   8   4 1946.60 121.535  -2
  -6  -8   5 1946.60 121.535   1
   6   8   3 595.502 143.399  -2
  -6  -8   4 595.502 143.399   1
   6   8   2 427.095 111.075  -2
  -6  -8   3 427.095 111.075   1
   6   8   1 3726.86 145.690  -2
  -6  -8   2 3726.86 145.690   1
   6   8   0 1011.45 99.2967  -2
  -6  -8   1 1011.45 99.2967   1
   6   8  -1 1322.58 97.1533  -2
  -6  -8   0 1322.58 97.1533   1
   6   8  -2 4634.17 137.738  -2
  -6  -8  -1 4634.17 137.738   1
   6   8  -3 642.049 83.7827  -2
  -6  -8  -2 642.049 83.7827   1
   6   8  -4 580.240 155.760  -2
  -6  -8  -3 580.240 155.760   1
   6   8  -5 2097.63 200.572  -2
  -6  -8  -4 2097.63 200.572   1
  -6  -8   6 479.222 186.635  -2
   6   8   5 479.222 186.635   1
   6   9   5 666.370 131.235  -2
  -6  -9   6 666.370 131.235   1
   6   9   4 1418.62 145.356  -2
  -6  -9   5 1418.62 145.356   1
   6   9   3 2731.74 160.364  -2
  -6  -9   4 2731.74 160.364   1
   6   9   2 355.114 140.548  -2
  -6  -9   3 355.114 140.548   1
   6   9   1 627.990 109.537  -2
  -6  -9   2 627.990 109.537   1
   6   9   0 1947.36 111.673  -2
  -6  -9   1 1947.36 111.673   1
   6   9  -1 2528.03 144.852  -2
  -6  -9   0 2528.03 144.852   1
   6   9  -2 917.914 121.447  -2
  -6  -9  -1 917.914 121.447   1
   6   9  -3 522.167 102.667  -2
  -6  -9  -2 522.167 102.667   1
   6   9  -4 2515.40 205.892  -2
  -6  -9  -3 2515.40 205.892   1
   6   9  -5 1422.51 208.680  -2
  -6  -9  -4 1422.51 208.680   1
  -6  -9   6 480.140 231.616  -2
   6   9   5 480.140 231.616   1
   6  10   4 2937.07 163.096  -2
  -6 -10   5 2937.07 163.096   1
   6  10   3 439.320 139.430  -2
  -6 -10   4 439.320 139.430   1
   6  10   2 1335.54 130.565  -2
  -6 -10   3 1335.54 130.565   1
   6  10   1 2089.41 130.720  -2
  -6 -10   2 2089.41 130.720   1
   6  10   0 2102.01 141.638  -2
  -6 -10   1 2102.01 141.638   1
   6  10  -1 2196.57 118.123  -2
  -6 -10   0 2196.57 118.123   1
   6  10  -2 2752.95 121.809  -2
  -6 -10  -1 2752.95 121.809   1
   6  10  -3 1042.53 110.976  -2
  -6 -10  -2 1042.53 110.976   1
   6  10  -4 627.270 206.119  -2
  -6 -10  -3 627.270 206.119   1
   6  10  -5 2937.28 230.409  -2
  -6 -10  -4 2937.28 230.409   1
   6  11   3 1067.96 166.951  -2
  -6 -11   4 1067.96 166.951   1
   6  11   2 2006.58 166.404  -2
  -6 -11   3 2006.58 166.404   1
   6  11   1 1747.24 146.578  -2
  -6 -11   2 1747.24 146.578   1
   6  11   0 2893.47 143.694  -2
  -6 -11   1 2893.47 143.694   1
   6  11  -1 2818.78 164.993  -2
  -6 -11   0 2818.78 164.993   1
   6  11  -2 2157.39 126.834  -2
  -6 -11  -1 2157.39 126.834   1
   6  11  -3 1495.86 175.603  -2
  -6 -11  -2 1495.86 175.603   1
   6  11  -4 1584.00 217.217  -2
  -6 -11  -3 1584.00 217.217   1
   6  12   2 436.209 131.547  -2
  -6 -12   3 436.209 131.547   1
   6  12   1 2684.62 163.751  -2
  -6 -12   2 2684.62 163.751   1
   6  12   0 2412.77 171.053  -2
  -6 -12   1 2412.77 171.053   1
   6  12  -1 1865.29 141.402  -2
  -6 -12   0 1865.29 141.402   1
   6  12  -2 2960.65 165.664  -2
  -6 -12  -1 2960.65 165.664   1
   6  12  -3 599.661 106.165  -2
  -6 -12  -2 599.661 106.165   1
   6  13   1 670.224 168.922  -2
  -6 -13   2 670.224 168.922   1
   6  13   0 869.953 127.166  -2
  -6 -13   1 869.953 127.166   1
   6  13  -1 896.365 166.807  -2
  -6 -13   0 896.365 166.807   1
   6  13  -2 484.191 150.318  -2
  -6 -13  -1 484.191 150.318   1
  -7   0   4 212.555 197.651   1
  -7   0   2 270.932 181.908   1
  -7   0   0 6077.90 249.434   1
  -7   0  -2-109.477 215.767   1
   7   0   4 4780.30 264.070   1
   7   1   5 638.148 156.363  -2
  -7  -1   6 638.148 156.363   1
   7   1   4 4086.95 127.694  -2
  -7  -1   5 4086.95 127.694   1
   7   1   3 1088.05 145.196  -2
  -7  -1   4 1088.05 145.196   1
   7   1   2 2041.80 146.598  -2
  -7  -1   3 2041.80 146.598   1
   7   1   1 1869.04 153.766  -2
  -7  -1   2 1869.04 153.766   1
   7   1   0 1253.46 139.814  -2
  -7  -1   1 1253.46 139.814   1
   7   1  -1 718.308 137.269  -2
  -7  -1   0 718.308 137.269   1
   7   1  -2 2521.16 156.295  -2
  -7  -1  -1 2521.16 156.295   1
   7   1  -3 2575.79 155.941  -2
  -7  -1  -2 2575.79 155.941   1
   7   1  -4 1294.81 158.260  -2
  -7  -1  -3 1294.81 158.260   1
  -7  -1   5 4357.43 180.608  -2
   7   1   4 4357.43 180.608   1
  -7  -1   6 1166.97 237.300  -2
   7   1   5 1166.97 237.300   1
   7   2   5 662.647 152.211  -2
  -7  -2   6 662.647 152.211   1
   7   2   4 656.681 147.743  -2
  -7  -2   5 656.681 147.743   1
   7   2   3 2101.18 139.226  -2
  -7  -2   4 2101.18 139.226   1
   7   2   2 2356.06 107.875  -2
  -7  -2   3 2356.06 107.875   1
   7   2   1 1248.45 144.272  -2
  -7  -2   2 1248.45 144.272   1
   7   2   0 2915.97 151.653  -2
  -7  -2   1 2915.97 151.653   1
   7   2  -1 3002.26 157.357  -2
  -7  -2   0 3002.26 157.357   1
   7   2  -2 1162.80 149.604  -2
  -7  -2  -1 1162.80 149.604   1
   7   2  -3 2698.82 153.480  -2
  -7  -2  -2 2698.82 153.480   1
   7   2  -4 2429.18 163.727  -2
  -7  -2  -3 2429.18 163.727   1
   7   2  -5 943.259 228.996  -2
  -7  -2  -4 943.259 228.996   1
   7   2  -6 1133.07 238.932  -2
  -7  -2  -5 1133.07 238.932   1
   7   3   5 1929.07 158.529  -2
  -7  -3   6 1929.07 158.529   1
   7   3   4 535.818 146.512  -2
  -7  -3   5 535.818 146.512   1
   7   3   3 201.498 133.191  -2
  -7  -3   4 201.498 133.191   1
   7   3   2 1231.90 130.747  -2
  -7  -3   3 1231.90 130.747   1
   7   3   1 745.136 99.0715  -2
  -7  -3   2 745.136 99.0715   1
   7   3   0 519.820 97.1312  -2
  -7  -3   1 519.820 97.1312   1
   7   3  -1 652.723 148.713  -2
  -7  -3   0 652.723 148.713   1
   7   3  -2 774.889 136.777  -2
  -7  -3  -1 774.889 136.777   1
   7   3  -3 1327.12 149.601  -2
  -7  -3  -2 1327.12 149.601   1
   7   3  -4 489.704 239.507  -2
  -7  -3  -3 489.704 239.507   1
   7   3  -5 945.419 239.526  -2
  -7  -3  -4 945.419 239.526   1
   7   3  -6 2137.92 276.974  -2
  -7  -3  -5 2137.92 276.974   1
  -7  -4   6-24.6832 130.075   1
   7   4   4 1165.75 148.895  -2
  -7  -4   5 1165.75 148.895   1
   7   4   3 1443.64 148.071  -2
  -7  -4   4 1443.64 148.071   1
   7   4   2 2619.19 144.627  -2
  -7  -4   3 2619.19 144.627   1
   7   4   1 2390.36 141.680  -2
  -7  -4   2 2390.36 141.680   1
   7   4   0 2739.23 111.940  -2
  -7  -4   1 2739.23 111.940   1
   7   4  -1 3343.63 148.828  -2
  -7  -4   0 3343.63 148.828   1
   7   4  -2 2630.02 157.217  -2
  -7  -4  -1 2630.02 157.217   1
   7   4  -3 2604.59 251.572  -2
  -7  -4  -2 2604.59 251.572   1
   7   4  -4 1393.42 243.099  -2
  -7  -4  -3 1393.42 243.099   1
   7   4  -5 1681.44 260.640  -2
  -7  -4  -4 1681.44 260.640   1
   7   5   4 1128.03 155.521  -2
  -7  -5   5 1128.03 155.521   1
   7   5   3 659.177 152.636  -2
  -7  -5   4 659.177 152.636   1
   7   5   2 3157.39 154.902  -2
  -7  -5   3 3157.39 154.902   1
   7   5   1 4736.69 149.196  -2
  -7  -5   2 4736.69 149.196   1
   7   5   0 507.292 112.107  -2
  -7  -5   1 507.292 112.107   1
   7   5  -1 682.514 118.445  -2
  -7  -5   0 682.514 118.445   1
   7   5  -2 4262.22 115.909  -2
  -7  -5  -1 4262.22 115.909   1
   7   5  -3 4002.90 267.045  -2
  -7  -5  -2 4002.90 267.045   1
   7   5  -4 1303.84 242.542  -2
  -7  -5  -3 1303.84 242.542   1
   7   5  -5 1004.35 266.958  -2
  -7  -5  -4 1004.35 266.958   1
   7   6   4 1805.68 174.166  -2
  -7  -6   5 1805.68 174.166   1
   7   6   3 622.748 146.619  -2
  -7  -6   4 622.748 146.619   1
   7   6   2 1353.67 148.134  -2
  -7  -6   3 1353.67 148.134   1
   7   6   1 3354.72 147.026  -2
  -7  -6   2 3354.72 147.026   1
   7   6   0 1037.00 135.725  -2
  -7  -6   1 1037.00 135.725   1
   7   6  -1 1467.79 162.933  -2
  -7  -6   0 1467.79 162.933   1
   7   6  -2 2951.14 133.054  -2
  -7  -6  -1 2951.14 133.054   1
   7   6  -3 1118.64 184.034  -2
  -7  -6  -2 1118.64 184.034   1
   7   6  -4 974.648 242.555  -2
  -7  -6  -3 974.648 242.555   1
   7   6  -5 1301.64 289.279  -2
  -7  -6  -4 1301.64 289.279   1
  -7  -7   5 199.719 215.296   1
   7   7   3 291.792 156.004  -2
  -7  -7   4 291.792 156.004   1
   7   7   2 2367.02 152.593  -2
  -7  -7   3 2367.02 152.593   1
   7   7   1 6811.92 172.504  -2
  -7  -7   2 6811.92 172.504   1
   7   7   0 707.359 141.622  -2
  -7  -7   1 707.359 141.622   1
   7   7  -1 409.144 139.531  -2
  -7  -7   0 409.144 139.531   1
   7   7  -2 5790.62 158.436  -2
  -7  -7  -1 5790.62 158.436   1
   7   7  -3 2629.68 208.238  -2
  -7  -7  -2 2629.68 208.238   1
   7   7  -4 290.536 210.042  -2
  -7  -7  -3 290.536 210.042   1
   7   8   3 1249.54 172.055  -2
  -7  -8   4 1249.54 172.055   1
   7   8   2 2036.43 163.050  -2
  -7  -8   3 2036.43 163.050   1
   7   8   1 905.691 143.229  -2
  -7  -8   2 905.691 143.229   1
   7   8   0 2844.13 154.328  -2
  -7  -8   1 2844.13 154.328   1
   7   8  -1 2263.71 159.576  -2
  -7  -8   0 2263.71 159.576   1
   7   8  -2 443.294 125.568  -2
  -7  -8  -1 443.294 125.568   1
   7   8  -3 2416.08 217.464  -2
  -7  -8  -2 2416.08 217.464   1
  -7  -8   4 619.177 374.303  -2
   7   8   3 619.177 374.303   1
   7   9   2 1080.51 172.727  -2
  -7  -9   3 1080.51 172.727   1
   7   9   1 595.990 149.839  -2
  -7  -9   2 595.990 149.839   1
   7   9   0 1243.04 154.849  -2
  -7  -9   1 1243.04 154.849   1
   7   9  -1 563.205 146.868  -2
  -7  -9   0 563.205 146.868   1
   7   9  -2 376.711 129.776  -2
  -7  -9  -1 376.711 129.776   1
  -7  -9   3 758.374 306.384  -2
   7   9   2 758.374 306.384   1
   7  10   0 571.126 194.998  -2
  -7 -10   1 571.126 194.998   1
   7  10  -1 585.367 153.973  -2
  -7 -10   0 585.367 153.973   1
  -8   0   2 1409.78 286.667   1
  -8   0   0 6584.25 304.810   1
  -8  -1   3 348.645 147.364   1
   8   1   1 1227.97 178.866  -2
  -8  -1   2 1227.97 178.866   1
   8   1   0 7376.66 198.296  -2
  -8  -1   1 7376.66 198.296   1
   8   1  -1 8734.33 205.396  -2
  -8  -1   0 8734.33 205.396   1
   8   1  -2 570.880 176.791  -2
  -8  -1  -1 570.880 176.791   1
  -8  -2   3 123.824 207.065   1
   8   2   1 3735.72 264.402  -2
  -8  -2   2 3735.72 264.402   1
   8   2   0 2914.78 180.305  -2
  -8  -2   1 2914.78 180.305   1
   8   2  -1 2313.98 183.051  -2
  -8  -2   0 2313.98 183.051   1
   8   2  -2 788.759 172.070  -2
  -8  -2  -1 788.759 172.070   1
   8   3   1 1462.46 262.817  -2
  -8  -3   2 1462.46 262.817   1
   8   3   0 1669.04 286.298  -2
  -8  -3   1 1669.04 286.298   1
   8   3  -1 1693.30 175.718  -2
  -8  -3   0 1693.30 175.718   1
  -8   3  -1 754.174 208.307   1
   8   3  -2 1815.41 275.880  -2
  -8  -3  -1 1815.41 275.880   1
   8   4   0 1101.18 262.698  -2
  -8  -4   1 1101.18 262.698   1
   8   4  -1 1416.31 288.892  -2
  -8  -4   0 1416.31 288.892   1
  -1   0   2 21709.1 93.5742   2
  -1   0   0 1855.90 24.2905   2
  -1   0  -2 4833.61 83.1964   2
  -1  -1   2 7812.80 69.3858   2
  -1  -1   1 6506.35 44.2614   2
  -1  -1   0 235.072 18.1486   2
  -1   1  -1 7435.66 26.2991   2
  -1  -1  -2 24570.9 125.521   2
   1   2  -3 5157.57 88.8832   2
  -1  -2   2 38827.4 102.419   2
  -1  -2   1 18735.3 106.522   2
   1   2   0 385.949 19.4315   2
  -1  -2  -1 13394.9 67.2612   2
  -1  -2  -2 26220.0 130.815   2
   1   3  -3 165312. 378.048   2
  -1  -3   2 59.8627 27.2962   2
  -1  -3   1 17381.3 56.3323   2
   1   3   0 6904.52 31.2851   2
  -1  -3  -1 4771.95 41.8368   2
  -1  -3  -3 102445. 301.565   2
   1   4  -3 2961.67 89.9043   2
  -1  -4   2 57694.7 148.232   2
  -1   4   1 44580.2 83.1725   2
   1   4   0 61.1102 17.7459   2
   1  -4   1 38299.1 90.5410   2
   1   4   2 33442.7 115.640   2
  -1  -4  -3 10514.8 439.208   2
  -1  -5   3 14481.9 108.855   2
   1   5  -2 26939.7 104.019   2
  -1   5   1 30248.8 93.9779   2
   1   5   0 7109.86 37.3328   2
   1  -5   1 43277.0 125.492   2
  -1  -5  -3 7568.23 59.6429   2
  -1  -6   3 64.5738 123.734   2
  -1  -6   2 755.375 46.1985   2
  -1   6   1 449.446 26.5815   2
  -1  -6   0 12.5095 26.1481   2
   1   6   1 3176.95 52.1691   2
   1   6   2 3786.99 100.620   2
   1  -6   3 440.296 31.9499   2
  -1  -7   3 19266.5 222.110   2
   1   7  -2 8809.18 93.4049   2
  -1  -7   1 1783.79 41.2100   2
   1  -7   0 134.266 27.9866   2
   1  -7   1 937.386 28.6905   2
   1  -7   3 6878.97 46.4459   2
   1   8  -3 743.307 79.2311   2
  -1   8   2 20498.5 107.720   2
   1  -8  -1 1058.79 70.9516   2
   1  -8   0 19.4743 23.4924   2
   1   8   1 47.2631 29.6555   2
  -1   8  -2 23312.8 81.3126   2
   1  -8   3 4655.21 33.9172   2
   1  -8   4 366.709 37.4955   2
  -1  -9   2 679.205 66.0850   2
   1  -9  -1 12440.9 126.091   2
   1   9   0 18684.2 84.6372   2
  -1   9  -1 6616.60 66.0688   2
  -1   9  -2 571.400 28.7173   2
   1  -9   4 1067.90 37.0312   2
   1  10  -3 1354.86 85.6772   2
  -1  10   0 166.694 46.6410   2
  -1  10  -1 4699.19 65.6303   2
  -1  10  -2 904.374 40.8487   2
   1 -10   4 555.556 26.3187   2
   1  11  -2 493.759 82.7959   2
  -1  11  -1 13706.9 101.629   2
  -1  11  -2 1657.54 47.7833   2
  -1  12   9 493.054 154.356   2
  -1  12  -2 1820.39 52.9923   2
  -1  13  -2 427.956 51.6474   2
  -1  14   8 2744.61 185.555   2
  -2   0  10 1793.95 200.527   2
  -2   0   8 3781.31 172.690   2
  -2   0   6 22737.8 234.434   2
   2   0  -4 1406.39 76.0120   2
   2   0  -2 5342.95 34.8192   2
  -2   0   0 993192. 1802.65   2
  -2   0  -2 1713.50 44.2538   2
   2   0   4 765.348 70.1133   2
   2   0   6 10387.4 151.562   2
   2   0   8 14383.5 202.115   2
   2   0  10 3973.98 190.476   2
  -2   1  11 210.345 150.083   2
  -2   1  10 412.828 131.113   2
  -2  -1   9 89.0900 115.452   2
  -2  -1   8 13994.0 161.019   2
  -2  -1   7 140.932 88.7641   2
  -2   1   6 3161.56 92.1454   2
   2  -1  -5 31856.0 169.910   2
   2   1  -4 6001.47 98.6663   2
  -2  -1   3 63.3168 25.0664   2
  -2  -1   2 18920.9 52.4578   2
  -2   1   1 26226.6 61.7821   2
  -2  -1   0 12039.4 36.5959   2
   2   1   1 426.902 33.7230   2
  -2   1  -2 39679.3 104.184   2
  -2  -1  -3 904.571 31.6213   2
   2  -1   4 9302.37 120.043   2
   2  -1   5 17757.2 128.057   2
   2  -1   6 6773.43 99.3745   2
   2   1   7 125.822 77.8445   2
   2  -1   8 8271.66 132.534   2
   2  -1   9 2395.11 115.960   2
   2  -1  10 224.559 134.022   2
   2  -1  11 291.606 198.012   2
  -2   2  11 1693.78 155.417   2
  -2   2  10 781.698 134.154   2
  -2  -2   9 2340.33 127.521   2
  -2   2   8 3625.93 116.470   2
  -2   2   7 3623.64 111.422   2
  -2   2   6 3518.81 93.5214   2
  -2   2   5 7757.26 86.5429   2
  -2   2   4 3663.21 64.8070   2
  -2   2   3 3444.64 43.6233   2
  -2  -2   2 16298.1 76.1187   2
  -2  -2   1 6964.45 61.6745   2
   2   2   0 37699.5 81.2477   2
   2  -2   1 5414.23 28.4401   2
   2  -2   2 5446.82 51.1602   2
   2  -2   3 11189.0 62.0884   2
   2  -2   4 7400.77 72.6250   2
   2  -2   5 10601.6 154.394   2
   2  -2   6 404.399 84.7562   2
   2  -2   7 4538.17 151.344   2
   2  -2   8 489.828 112.456   2
   2  -2   9 1133.34 160.453   2
   2  -2  10 1610.76 177.635   2
  -2   3  11 565.173 144.569   2
  -2   3  10 360.421 128.098   2
  -2   3   9 766.233 118.452   2
  -2   3   8 138.640 100.573   2
  -2   3   7 8271.91 126.478   2
  -2   3   6 136.733 76.9561   2
  -2   3   5 2359.42 74.0126   2
  -2  -3   4 501.645 34.9201   2
  -2  -3   3 1026.57 33.8354   2
   2   3  -2 287.842 19.5928   2
  -2  -3   1 20966.0 75.4480   2
  -2  -3   0 126.604 21.9946   2
   2  -3   1 4594.45 31.0821   2
   2  -3   2 16.3434 27.0674   2
   2  -3   3 1617.33 33.2204   2
   2   3   4 329.384 47.2281   2
   2  -3   5 51.8847 92.3644   2
   2  -3   6 324.081 111.210   2
   2  -3   7 278.535 127.105   2
   2  -3   8 182.620 138.197   2
   2  -3   9 6754.86 212.324   2
   2  -3  10-38.7678 185.243   2
  -2   4  11 1120.25 174.380   2
  -2  -4  10 213.703 131.008   2
  -2   4   9 2185.62 120.660   2
  -2   4   8 390.376 94.8493   2
  -2   4   7 3661.26 193.338   2
  -2   4   6 546.329 73.9400   2
  -2   4   5 1602.71 49.4719   2
  -2   4   4 321.738 40.2745   2
  -2  -4   3 1576.66 37.5115   2
  -2  -4   2 11565.1 55.0683   2
  -2  -4   1 2712.07 44.8730   2
   2   4   0 5224.86 30.0815   2
  -2  -4  -1 13112.1 37.3397   2
   2   4   2 4258.74 33.5273   2
  -2  -4  -3 2585.21 33.5714   2
   2  -4   4 568.849 30.2133   2
   2  -4   5 6522.94 151.375   2
   2  -4   6 8598.45 167.706   2
   2  -4   7 3385.70 153.088   2
   2  -4   8 250.300 154.025   2
   2  -4   9 746.369 170.964   2
   2  -4  10 410.505 189.324   2
  -2  -5  10 690.606 180.133   2
  -2   5   9 2034.88 168.929   2
  -2   5   8 13378.2 170.818   2
  -2   5   7 9932.55 139.695   2
  -2   5   6 976.323 106.955   2
  -2  -5   5 1381.59 68.6082   2
  -2  -5   4 2622.58 65.7247   2
  -2  -5   3 97.0103 40.4343   2
  -2  -5   2 23.3534 20.2896   2
  -2  -5   1 20898.2 54.8664   2
   2   5   0 9129.09 44.0390   2
   2  -5   1 20905.0 81.8117   2
   2   5   2 3279.38 68.9270   2
   2   5   3 662.250 23.6504   2
   2  -5   4 4965.76 44.7131   2
   2   5   5 423.501 59.9390   2
   2  -5   6 5309.24 164.985   2
   2  -5   7 11315.6 213.672   2
   2  -5   8 4594.75 189.248   2
   2  -5   9 2723.10 204.995   2
   2  -5  10 352.132 196.480   2
  -2  -6  10 1501.40 279.737   2
  -2  -6   9 400.832 233.562   2
  -2  -6   8 641.978 222.269   2
  -2  -6   7 3790.69 224.554   2
  -2  -6   6 66112.6 480.887   2
  -2  -6   5 3519.17 96.0765   2
  -2  -6   4 11004.7 120.382   2
  -2   6   3 216.527 33.5581   2
  -2  -6   2 87.8437 23.4614   2
  -2  -6   1 2838.44 68.6811   2
   2  -6   0 80961.3 152.207   2
   2   6   1 134.839 28.7511   2
   2   6   2 121.295 39.8777   2
   2   6   3 63.1066 55.8516   2
  -2  -6  -4 7446.78 41.3691   2
   2   6   5 1454.74 72.0606   2
   2   6   6 39098.8 151.590   2
   2  -6   7 6572.29 197.441   2
   2  -6   8 3321.41 180.018   2
   2  -6   9 628.471 180.933   2
   2  -6  10 1922.52 222.518   2
  -2  -7  10 2367.19 285.271   2
  -2  -7   9 210.793 245.330   2
  -2  -7   8 7418.24 271.956   2
  -2  -7   7 8596.09 280.166   2
  -2  -7   6 5920.76 120.631   2
  -2  -7   5 643.218 85.9577   2
   2  -7  -4 4587.44 69.6221   2
  -2   7   3 106.558 34.9355   2
  -2   7   2 41103.3 108.060   2
   2   7  -1 3460.26 48.1381   2
   2  -7   0 1896.06 41.5106   2
   2   7   1 12083.2 80.9835   2
   2  -7   2 67799.4 171.722   2
   2   7   3 145.496 42.3744   2
   2   7   4 2598.81 61.5157   2
   2   7   5 1654.23 64.9742   2
   2   7   6 5850.06 104.140   2
   2   7   7 7342.49 115.278   2
   2  -7   8 6087.69 221.288   2
   2  -7   9 1250.43 191.506   2
   2  -7  10 170.812 226.621   2
  -2  -8  10 2552.50 307.786   2
  -2  -8   9-145.621 262.224   2
  -2  -8   8 655.539 241.460   2
  -2  -8   7 7404.25 274.661   2
  -2  -8   6 107.833 91.1438   2
  -2   8   5 2212.16 80.2181   2
   2  -8  -4 4475.76 68.3611   2
   2  -8  -3 84.0287 36.2771   2
  -2   8   2 16083.8 112.114   2
   2   8  -1 1521.27 34.3404   2
   2  -8   0 1043.78 33.8639   2
   2   8   1 1276.39 38.7253   2
   2  -8   2 3606.88 53.7759   2
   2   8   3 2615.90 84.0778   2
   2   8   4 7154.96 94.6202   2
   2   8   5 1922.25 68.0607   2
   2   8   6 1423.99 84.5299   2
   2   8   7 7103.39 121.481   2
   2  -8   8 243.780 93.6254   2
   2  -8   9 206.347 98.8599   2
   2   8  10 2813.47 153.479   2
  -2  -9   9 1667.96 290.718   2
  -2  -9   8 136.097 257.286   2
  -2  -9   7 3159.22 260.079   2
  -2   9   6 18.1140 65.8997   2
  -2  -9   5 2410.62 89.5006   2
   2  -9  -4 3478.12 58.3998   2
   2   9  -3 127.725 33.7224   2
   2   9  -2 105.402 37.1208   2
   2   9  -1 9411.64 57.2954   2
   2   9   0 9.72583 36.3701   2
   2  -9   1 2458.66 52.1916   2
   2  -9   2 6.38456 44.7304   2
   2  -9   3 798.185 59.3889   2
   2   9   4 50.7824 63.7250   2
   2   9   5 702.028 66.1804   2
   2   9   6 246.007 69.8055   2
   2   9   7 590.052 77.1173   2
   2   9   8 458.955 83.8066   2
   2  -9   9 3577.03 133.916   2
  -2 -10   9 3172.63 322.315   2
  -2  10   8 484.568 113.903   2
  -2 -10   7 4441.52 125.003   2
   2  10  -6 954.305 79.9746   2
  -2 -10   5 2006.79 71.8247   2
  -2  10   4 142.951 59.2103   2
  -2  10   3 176.952 48.8731   2
   2  10  -2 165.736 42.2167   2
   2  10  -1 271.666 34.5734   2
   2  10   0 85.6882 26.6063   2
   2 -10   1 4750.78 68.4687   2
   2  10   2 46.0574 60.0804   2
   2  10   3 132.221 61.7547   2
   2 -10   4 723.108 67.7573   2
   2  10   5 328.145 72.4303   2
   2  10   6 362.817 73.6250   2
   2  10   7 6743.66 128.177   2
   2 -10   8 261.835 88.5885   2
   2 -10   9 345.652 98.2893   2
  -2 -11   9 1892.04 342.040   2
  -2  11   8 349.830 124.603   2
  -2  11   7 528.152 108.064   2
  -2 -11   6 1564.84 81.2189   2
  -2 -11   5 4151.58 122.682   2
  -2  11   4 89.8062 68.6361   2
  -2  11   3 452.020 65.8702   2
  -2  11   2 561.436 59.2229   2
   2  11  -1 1115.62 49.2658   2
   2  11   0 3287.90 44.5031   2
   2  11   1 67.3493 14.1628   2
   2  11   2 4981.71 83.3619   2
   2  11   3 2063.14 82.8389   2
   2  11   4 81.7217 70.6513   2
   2  11   5 5913.18 107.144   2
   2  11   6 1768.54 124.138   2
   2  11   7 654.430 87.1970   2
   2 -11   8 367.446 95.3746   2
  -2 -12   8 214.875 302.458   2
  -2  12   7 653.266 130.362   2
  -2 -12   6 5392.22 132.129   2
   2  12  -5 745.411 75.6310   2
  -2  12   4 6706.95 110.059   2
  -2  12   3 2492.09 74.2062   2
  -2  12   2 9843.87 96.3576   2
   2  12  -1 7863.82 85.6598   2
   2  12   0 18012.2 143.528   2
   2  12   1 6149.48 103.319   2
   2  12   2 4435.81 99.9037   2
   2  12   3 854.923 89.1261   2
   2  12   4 6179.08 125.940   2
   2  12   5 1476.84 102.838   2
   2  12   6 1268.90 113.808   2
   2  12   7 719.416 96.9953   2
   2  12   8 442.179 103.541   2
  -2 -13   8 13994.9 418.635   2
  -2 -13   7 832.843 288.604   2
  -2 -13   6 1681.70 124.693   2
  -2  13   5 186.735 80.9930   2
  -2  13   4 10968.5 156.039   2
   2  13  -3 46.0644 67.4580   2
   2  13  -2 6961.51 110.149   2
   2  13  -1 88.2317 37.0688   2
   2  13   0 38.5237 52.9094   2
   2  13   1 139.456 87.0270   2
   2  13   2 17382.5 161.833   2
   2  13   3 306.161 112.143   2
   2  13   4 5944.81 132.280   2
   2 -13   5 997.038 113.095   2
   2  13   6 3706.75 129.542   2
   2 -13   7 553.059 123.799   2
  -2 -14   6 2505.20 306.247   2
  -2 -14   5 2874.07 134.342   2
  -2 -14   4 2990.36 123.901   2
   2  14  -3 240.668 133.432   2
  -2  14   2 1593.84 71.1957   2
  -2  14   1 650.152 55.1490   2
   2  14   0 4544.38 87.3594   2
   2  14   1 3880.62 139.300   2
   2  14   2 105.784 93.3846   2
   2  14   3-103.203 126.647   2
   2  14   4 6056.88 135.695   2
   2  14   5 1734.43 147.024   2
   2  14   6 1301.81 127.164   2
   2  14   7 1859.29 138.020   2
  -2 -15   5 2429.24 274.478   2
  -2 -15   4 2241.72 131.294   2
   2  15  -3 205.989 67.5491   2
   2  15  -2 219.172 58.7165   2
   2  15  -1 3747.72 89.6238   2
   2  15   0 77.5946 100.440   2
   2  15   1 937.698 134.134   2
   2  15   2 161.599 107.345   2
   2  15   3 285.197 138.447   2
   2  15   4 151.429 133.152   2
   2  15   5 1408.36 128.861   2
   2 -15   6 390.638 134.524   2
  -2 -16   6 548.862 346.203   2
  -2  16   4 213.990 96.7835   2
   2  16  -3 1184.95 142.976   2
   2  16  -2 215.249 88.8882   2
   2  16  -1 1147.65 98.6636   2
   2  16   0-210.527 140.366   2
   2  16   1 7154.51 136.762   2
   2  16   2 129.393 143.383   2
   2  16   3 301.030 147.116   2
   2  16   4 545.102 158.524   2
   2  16   5 543.920 153.901   2
  -2 -17   5 1300.30 316.078   2
  -2 -17   4 862.263 281.654   2
   2  17  -2 2696.76 173.118   2
   2  17  -1 388.372 158.534   2
   2  17   0 203.867 160.049   2
   2  17   1 262.697 104.815   2
   2  17   2 254.640 155.196   2
   2  17   3 1435.89 170.715   2
   2  17   4 375.799 161.632   2
  -2 -18   2 5750.24 281.201   2
   2  18  -1 442.055 164.545   2
   2  18   0 4681.50 134.034   2
   2  18   1 518.399 113.088   2
   2  18   2 2882.20 190.593   2
   2  18   3 1623.24 186.033   2
  -3   0  10 253.417 185.785   2
  -3   0   8 43.1030 156.128   2
  -3   0   6 489.134 128.245   2
  -3   0   4 44.4887 36.8346   2
  -3   0   2 9709.41 91.5890   2
   3   0   0 9613.11 66.2968   2
   3   0   2 106.536 38.6827   2
   3   0   4 17798.5 142.822   2
   3   0   6 6469.57 104.717   2
   3   0   8 3274.11 106.521   2
   3   0  10 1258.14 117.711   2
  -3   1  11-961.339 1421.85   2
  -3  -1  10 2221.08 144.990   2
  -3  -1   9 6515.77 157.495   2
  -3   1   8 1106.78 108.320   2
  -3   1   7 349.924 100.309   2
  -3  -1   6 2031.90 93.5364   2
   3  -1  -5 16867.3 140.803   2
  -3  -1   4 99.7332 25.4787   2
  -3  -1   3 13270.2 80.4949   2
  -3   1   2 479.319 21.2452   2
   3   1  -1 2170.83 25.0398   2
   3   1   0 555.279 26.0483   2
  -3   1  -1 1272.30 38.6768   2
  -3   1  -2 11754.7 71.6057   2
  -3  -1  -3 3192.89 75.0131   2
   3  -1   4 9428.26 80.4966   2
   3  -1   5 412.491 41.8391   2
   3  -1   6 2079.43 68.9467   2
   3  -1   7 1309.96 71.1238   2
   3  -1   8 3313.59 70.0829   2
   3  -1   9 1106.65 69.0057   2
   3   1  10 692.316 79.7858   2
  -3  -2  10 139.764 142.056   2
  -3   2   9 1161.28 118.989   2
  -3   2   8 4288.00 128.239   2
  -3   2   7 1027.36 96.6451   2
  -3   2   6 348.747 81.5097   2
  -3   2   5 5103.59 81.3057   2
  -3  -2   4 5379.39 88.1080   2
  -3  -2   3 1034.28 26.2878   2
  -3   2   2 11313.8 55.3138   2
   3   2  -1 14925.7 67.0516   2
  -3   2   0 348.349 19.1645   2
  -3  -2  -1 7560.58 64.0953   2
  -3   2  -2 6853.63 54.9883   2
   3  -2   3 14770.5 88.8146   2
   3  -2   4 3195.52 47.6338   2
   3  -2   5 9326.51 82.7713   2
   3  -2   6 3063.05 54.3884   2
   3  -2   7 1057.16 57.6105   2
   3  -2   8 5889.19 77.7533   2
   3  -2   9 1875.59 70.0105   2
   3  -2  10 1336.97 81.4248   2
  -3   3  10 323.936 135.572   2
  -3   3   9 1612.74 130.301   2
  -3   3   8 145.169 99.4120   2
  -3   3   7 4374.34 110.034   2
  -3   3   6 382.296 81.5913   2
  -3   3   5 368.546 57.0746   2
  -3  -3   4 230.812 49.7944   2
  -3  -3   3 56291.5 89.9853   2
  -3  -3   2 21.7540 16.1920   2
   3   3  -1 7521.54 55.5455   2
   3   3   0 2207.43 41.2269   2
  -3  -3  -1 776.524 26.7057   2
   3  -3   2 77.8218 23.0796   2
   3  -3   3 29399.3 112.043   2
   3   3   4 140.669 37.7923   2
   3  -3   5 3171.63 62.6032   2
   3  -3   6 379.049 54.6645   2
   3  -3   7 5462.63 76.3712   2
   3  -3   8 351.849 56.4353   2
   3  -3   9 221.314 64.9520   2
   3  -3  10 273.927 98.3997   2
  -3  -4  10 354.864 134.947   2
  -3   4   9 1256.56 111.752   2
  -3   4   8 1344.78 106.978   2
  -3   4   7-15.9004 86.3757   2
  -3   4   6 115.614 62.5660   2
  -3   4   5 12489.8 92.7670   2
   3  -4  -4 208.113 37.4239   2
   3  -4  -3 503.582 47.3093   2
  -3  -4   2 27837.5 97.3211   2
   3   4  -1 23136.5 89.7544   2
   3   4   0 10.8773 30.5897   2
   3  -4   1 15825.9 59.0463   2
   3  -4   2 5602.21 53.5109   2
   3  -4   3 9818.05 58.2842   2
   3  -4   4 439.903 57.5846   2
   3  -4   5 13282.6 96.0552   2
   3  -4   6 1325.01 51.8270   2
   3  -4   7 119.546 48.5300   2
   3  -4   8 1030.46 59.3036   2
   3  -4   9 2053.02 104.505   2
   3  -4  10 287.383 104.202   2
  -3  -5  10 2076.85 194.570   2
  -3   5   9 4075.87 148.978   2
  -3   5   8 2114.33 115.633   2
  -3   5   7 441.536 98.9213   2
  -3   5   6 9850.79 123.495   2
  -3   5   5 2914.83 111.808   2
  -3  -5   4 206.555 60.0607   2
  -3  -5   3 11633.6 87.2577   2
   3   5  -2 3369.56 53.4758   2
   3   5  -1 5576.77 60.0608   2
   3   5   0 3793.39 58.9656   2
   3  -5   1 23718.7 85.9575   2
   3  -5   2 12872.0 75.0574   2
   3  -5   3 1736.60 34.0509   2
   3  -5   4 4021.69 80.6268   2
   3  -5   5 219.232 41.4328   2
   3  -5   6 16756.4 138.342   2
   3  -5   7 630.235 79.6430   2
   3  -5   8 4298.63 105.227   2
   3   5   9 353.588 96.3697   2
   3   5  10 144.247 107.920   2
  -3  -6  10 266.075 267.587   2
  -3  -6   9-3.98043 235.446   2
  -3  -6   8 2592.21 243.900   2
  -3  -6   7 14537.6 304.451   2
  -3  -6   6 568.060 105.904   2
   3  -6  -5 338.017 77.2817   2
  -3  -6   4 6760.92 106.979   2
  -3   6   3 38.0174 26.6418   2
   3   6  -2 474.929 40.3152   2
   3   6  -1 27.2924 44.8597   2
   3  -6   0 272.472 14.9761   2
   3  -6   1 4701.46 41.9220   2
   3   6   2 3180.75 58.7863   2
   3  -6   3 139.338 16.4742   2
   3  -6   4 745.780 31.5933   2
   3  -6   5 2664.45 47.6734   2
   3  -6   6 7504.17 80.3326   2
   3  -6   7 1550.12 92.0002   2
   3  -6   8 199.812 90.0164   2
   3  -6   9 407.093 103.165   2
  -3  -7  10 3181.72 308.680   2
  -3  -7   9 1501.33 270.322   2
  -3  -7   8-249.707 243.416   2
  -3  -7   7 719.259 223.428   2
  -3  -7   6 2227.64 112.795   2
   3  -7  -5 645.550 78.0281   2
  -3  -7   4 1032.79 44.5564   2
  -3   7   3 11809.8 65.5867   2
   3   7  -2 15674.1 118.099   2
   3   7  -1 784.374 64.8973   2
   3   7   0 225.028 21.6013   2
   3   7   1 997.106 42.3646   2
   3  -7   2 332.491 31.6802   2
   3   7   3 918.707 59.3925   2
  -3  -7  -4 11985.2 121.307   2
   3  -7   5 779.247 65.6275   2
   3  -7   6 7823.14 116.333   2
   3  -7   7 1413.23 95.7163   2
   3  -7   8 1139.40 101.444   2
   3  -7   9 437.491 107.092   2
  -3  -8   9 2217.52 295.174   2
  -3  -8   8 1176.39 265.290   2
  -3  -8   7 6963.13 156.607   2
  -3  -8   6 1018.26 107.851   2
  -3  -8   5 1901.89 68.1128   2
  -3  -8   4 2622.75 51.8546   2
  -3   8   3 457.285 30.3108   2
   3   8  -2 6491.43 34.3021   2
   3   8  -1 4340.59 75.5814   2
   3   8   0 277.330 26.6083   2
   3   8   1 106.913 37.3619   2
   3  -8   2 13836.5 91.2309   2
   3   8   3 4712.65 92.9052   2
   3   8   4 124.464 74.5806   2
   3  -8   5 7997.50 123.630   2
   3  -8   6 1613.88 79.9248   2
   3  -8   7 4434.38 127.251   2
   3  -8   8 2399.43 112.105   2
   3  -8   9 874.005 116.744   2
  -3  -9   9 842.966 298.947   2
  -3  -9   8 331.431 270.380   2
  -3  -9   7 2775.43 89.2357   2
  -3  -9   6 1683.51 78.4206   2
  -3  -9   5 1443.82 66.1111   2
  -3   9   4 1200.86 51.4763   2
   3  -9  -3 15523.7 108.158   2
   3   9  -2 119.909 24.3386   2
   3   9  -1 4603.73 68.5146   2
   3   9   0 7661.41 73.8200   2
   3   9   1 2609.85 47.8855   2
   3   9   2 52.1136 44.4121   2
   3   9   3 7644.35 113.901   2
   3   9   4 513.332 66.3489   2
   3   9   5 773.484 88.9285   2
   3  -9   6 1577.58 81.6422   2
   3  -9   7 4090.92 140.354   2
   3  -9   8 1408.65 110.637   2
   3   9   9 68.1983 101.491   2
  -3 -10   9 1101.44 332.327   2
  -3 -10   8 801.558 294.885   2
  -3 -10   7 1918.33 135.267   2
  -3 -10   6 435.997 78.4184   2
  -3 -10   5 13949.0 107.482   2
  -3  10   4 419.661 57.3828   2
  -3  10   3 22.5579 38.9562   2
   3  10  -2 4077.81 47.8941   2
   3  10  -1 4229.00 94.7709   2
   3 -10   0 332.853 32.3907   2
   3  10   1 2094.38 68.8249   2
   3  10   2 33.3284 48.7197   2
   3  10   3 2635.52 93.3199   2
   3  10   4 333.910 80.6027   2
   3  10   5 20388.8 188.583   2
   3 -10   6 287.353 79.9641   2
   3  10   7 414.631 89.0036   2
   3  10   8 407.655 112.331   2
  -3 -11   8 4609.75 336.117   2
  -3 -11   7 3579.59 150.970   2
  -3 -11   6 548.082 129.246   2
  -3 -11   5 5221.86 143.871   2
  -3  11   4 109.257 58.9809   2
  -3  11   3 3751.90 59.1783   2
   3  11  -2 445.764 40.5169   2
   3  11  -1 2270.57 70.3474   2
   3  11   0 19815.2 75.1240   2
   3  11   1 11474.9 128.878   2
   3  11   2 1427.79 75.2668   2
   3  11   3 1306.16 78.0860   2
   3  11   4 754.117 78.5762   2
   3  11   5 524.906 82.9222   2
   3 -11   6 384.480 88.6573   2
   3 -11   7 6598.14 163.989   2
   3 -11   8 2929.96 113.554   2
  -3 -12   8 501.182 341.845   2
  -3 -12   7 935.930 147.973   2
  -3 -12   6 599.719 133.815   2
   3  12  -5 853.838 121.260   2
  -3 -12   4 2625.99 130.595   2
   3  12  -3 59.4325 49.4178   2
   3  12  -2 408.257 39.2556   2
   3  12  -1 19438.9 150.872   2
   3  12   0 96.2717 84.1243   2
   3  12   1 3817.12 85.5026   2
   3  12   2 1079.66 80.0463   2
   3  12   3-0.86082 87.7449   2
   3  12   4 1396.63 87.4343   2
   3  12   5 1599.13 102.467   2
   3  12   6 2669.92 120.026   2
   3  12   7 1665.95 108.840   2
  -3 -13   7 414.331 147.658   2
  -3 -13   6 1786.82 148.582   2
   3  13  -5 910.372 130.001   2
  -3 -13   4 1577.42 134.115   2
   3  13  -3 612.555 90.6032   2
   3  13  -2 3918.14 80.9132   2
   3  13  -1 1644.35 79.5653   2
   3  13   0 11372.6 144.097   2
   3  13   1 8.18796 90.4314   2
   3  13   2 78.7114 79.4359   2
   3  13   3 217.190 83.7347   2
   3  13   4 10713.6 152.381   2
   3  13   5 278.825 89.3411   2
   3  13   6 157.380 98.8203   2
   3  13   7 168.151 122.725   2
   3  14  -6 507.790 150.997   2
   3  14  -5 363.998 134.939   2
  -3 -14   4 1357.86 136.583   2
   3  14  -3 125.928 78.2868   2
   3  14  -2 1320.34 89.9554   2
   3  14  -1 8489.71 137.549   2
   3  14   0 742.341 103.926   2
   3  14   1 382.253 94.9031   2
   3  14   2 4917.02 130.448   2
   3  14   3 1073.00 95.3116   2
   3  14   4 259.281 93.5081   2
   3  14   5 318.797 113.103   2
   3  14   6 2461.03 151.430   2
  -3 -15   6 4335.78 348.063   2
   3  15  -5 1211.62 150.640   2
   3  15  -4 893.219 148.170   2
   3  15  -3 5090.47 156.712   2
   3  15  -2 64.8181 97.1730   2
   3  15  -1 1218.03 108.470   2
   3  15   0 8080.38 138.183   2
   3  15   1 2226.74 110.496   2
   3  15   2 249.477 104.101   2
   3  15   3 1314.74 116.860   2
   3  15   4 486.355 114.392   2
   3  15   5 92.9400 121.311   2
  -3 -16   5 2165.73 333.080   2
   3  16  -4 492.511 147.421   2
   3  16  -3 143.467 140.109   2
   3  16  -2 408.691 133.377   2
   3  16  -1 8980.82 145.661   2
   3  16   0 459.332 110.487   2
   3  16   1 4695.69 136.965   2
   3  16   2 546.444 111.259   2
   3  16   3 875.310 121.202   2
   3  16   4 137.963 122.500   2
  -3 -17   3 2400.73 159.897   2
   3  17  -2 231.469 123.014   2
   3  17  -1 799.235 110.811   2
   3  17   0 199.272 116.811   2
   3  17   1 3164.83 128.858   2
   3  17   2 584.450 119.929   2
   3  17   3 2001.92 135.244   2
   3  18  -1 417.323 109.810   2
   3  18   0 68.7885 127.788   2
   3  18   1-108.315 202.629   2
  -4   0  10 795.328 217.995   2
  -4   0   8 883.762 163.099   2
  -4   0   6 9666.25 190.584   2
  -4   0   4 1439.24 57.9229   2
  -4   0   2 2630.35 47.7002   2
   4   0   0 196776. 285.876   2
  -4   0  -2 167.351 57.3945   2
   4   0   4 246.030 86.6704   2
   4   0   6 2487.05 102.179   2
   4   0   8 10078.7 161.463   2
  -4  -1  10 211.920 146.937   2
  -4  -1   9 442.745 131.837   2
  -4   1   8 6622.32 144.730   2
  -4   1   7 206.135 98.5258   2
  -4  -1   6 179.377 92.5170   2
  -4   1   5 12926.5 106.876   2
  -4  -1   4 4613.19 51.0654   2
  -4  -1   3 143.922 29.4033   2
   4   1  -2 5298.82 53.9573   2
   4   1  -1 20696.5 83.7025   2
   4  -1   0 9370.80 56.3975   2
   4  -1   1 147.941 27.2017   2
  -4   1  -2 12329.9 86.6660   2
   4   1   3 1770.23 65.8312   2
   4   1   4 3454.24 73.6438   2
   4   1   5 5176.83 84.8306   2
   4   1   6 3713.37 77.9422   2
   4   1   7 120.006 72.0403   2
   4   1   8 2058.32 87.5417   2
   4   1   9 1861.87 96.2400   2
  -4  -2  10 540.936 149.391   2
  -4  -2   9 841.497 127.672   2
  -4   2   8 2776.49 125.847   2
  -4   2   7 315.137 98.8796   2
  -4   2   6 3912.10 99.5911   2
  -4   2   5 590.425 41.3031   2
  -4   2   4 1146.77 63.5093   2
  -4   2   3 1070.02 31.7786   2
  -4   2   2 4800.83 51.3828   2
   4   2  -1 4015.69 53.9026   2
   4   2   0 11404.5 86.1224   2
  -4   2  -1 5230.93 51.8383   2
  -4   2  -2 193.485 32.1424   2
   4   2   3 3520.75 86.6640   2
   4   2   4 6694.90 84.8156   2
   4  -2   5 4637.25 80.3275   2
   4   2   6 829.987 67.4285   2
   4   2   7 1354.94 74.1636   2
   4   2   8 100.571 76.6383   2
   4   2   9 136.866 126.925   2
  -4   3  10 576.673 146.985   2
  -4   3   9 40.2696 127.327   2
  -4   3   8 237.902 114.532   2
  -4   3   7 9715.05 137.287   2
  -4  -3   6 7.91615 69.4483   2
  -4   3   5 2287.24 44.5314   2
  -4   3   4 600.641 85.1330   2
  -4   3   3 620.676 25.2893   2
  -4  -3   2 311.989 34.4295   2
   4   3  -1 6980.83 55.5126   2
   4   3   0 74.4041 17.8197   2
   4   3   1 164.059 31.9682   2
   4   3   2 80.1907 30.9269   2
   4   3   3 5055.02 75.4472   2
   4   3   4 400.587 58.7389   2
   4  -3   5 88.2938 58.5379   2
   4  -3   6 112.039 58.7141   2
   4  -3   7 1718.61 81.6197   2
   4  -3   8 262.322 94.2144   2
   4  -3   9 6516.89 150.269   2
  -4  -4  10 246.950 283.772   2
  -4   4   9 1701.76 123.324   2
  -4   4   8 345.897 105.627   2
  -4   4   7 658.773 93.5829   2
  -4   4   6 74.0529 67.0884   2
  -4  -4   5 142.341 34.6276   2
  -4   4   4 70.8543 22.9319   2
  -4  -4   3 1550.75 87.3847   2
   4   4  -2 4518.87 82.4935   2
   4   4  -1 3144.20 58.0218   2
   4   4   0 445.024 60.7272   2
   4  -4   1 10527.5 72.8249   2
   4   4   2 207.564 34.2093   2
   4   4   3 1188.58 80.8255   2
   4  -4   4 70.0042 42.5212   2
   4  -4   5 4466.21 87.2383   2
   4  -4   6 7349.34 80.7825   2
   4  -4   7 1089.24 66.7037   2
   4   4   8 792.520 99.0355   2
   4  -4   9 257.414 105.417   2
  -4  -5   9 422.953 241.449   2
  -4   5   8 7007.63 148.123   2
  -4   5   7 6465.56 127.279   2
  -4  -5   6 405.232 111.519   2
  -4  -5   5 298.940 109.372   2
  -4   5   4 2220.43 29.1767   2
   4   5  -3 194.850 51.5408   2
   4   5  -2 171.365 55.1194   2
   4   5  -1 6384.54 64.6720   2
   4   5   0 7318.60 70.2920   2
   4   5   1 4024.36 49.7605   2
  -4   5  -2 2417.36 62.4678   2
   4  -5   3 834.864 43.8079   2
   4  -5   4 2545.40 75.3394   2
   4   5   5 193.878 46.2595   2
   4  -5   6 3990.96 98.1254   2
   4  -5   7 7671.78 122.389   2
   4  -5   8 824.569 96.4953   2
   4  -5   9 1654.47 117.730   2
  -4  -6   9 270.122 273.784   2
  -4  -6   8 2569.01 266.635   2
  -4  -6   7 1820.60 129.339   2
  -4  -6   6 33804.8 242.144   2
  -4  -6   5 2133.23 119.372   2
  -4   6   4 2745.66 18.6686   2
   4   6  -3 467.926 64.3781   2
   4   6  -2 93.9006 57.0191   2
   4   6  -1 840.350 55.2073   2
   4   6   0 14967.7 110.710   2
   4   6   1 158.762 23.8847   2
   4  -6   2 504.078 32.7425   2
   4  -6   3 110.081 33.5533   2
   4  -6   4 4935.36 59.6818   2
   4  -6   5 373.224 46.8518   2
   4  -6   6 19305.5 132.339   2
   4  -6   7 3892.78 117.102   2
   4  -6   8 3256.79 119.124   2
   4  -6   9 505.283 110.955   2
  -4  -7   9 684.541 290.402   2
  -4  -7   8 1458.93 273.886   2
  -4  -7   7 6481.91 161.254   2
  -4  -7   6 1427.71 125.213   2
   4   7  -5 1048.11 113.775   2
  -4  -7   4 5000.40 129.434   2
   4   7  -3 279.519 62.1085   2
   4   7  -2 11862.6 120.228   2
   4   7  -1-31.3234 53.9918   2
   4   7   0 2305.79 69.6039   2
   4   7   1 3607.33 39.6309   2
   4  -7   2 30082.9 143.605   2
   4  -7   3 327.267 63.8912   2
   4   7   4 514.500 74.9724   2
   4  -7   5 2441.84 96.5647   2
   4  -7   6 2325.95 99.7699   2
   4  -7   7 3477.50 96.2324   2
   4  -7   8 2811.92 122.879   2
  -4  -8   9 478.703 307.107   2
  -4  -8   8 679.287 290.162   2
  -4  -8   7 1814.55 143.346   2
  -4  -8   6 301.172 128.460   2
  -4  -8   5 165.608 109.511   2
  -4  -8   4 1170.89 114.402   2
   4   8  -3 152.037 61.3108   2
   4   8  -2 9362.59 116.774   2
   4   8  -1 1060.20 82.3100   2
   4   8   0 415.961 59.0152   2
   4   8   1 1051.57 29.8179   2
   4   8   2 151.132 40.6950   2
   4  -8   3 1694.26 78.3903   2
   4  -8   4 4451.01 99.5922   2
   4  -8   5 672.473 87.6803   2
   4  -8   6 3093.87 113.230   2
   4  -8   7 3377.31 130.140   2
   4   8   8 224.474 97.9399   2
  -4  -9   8 254.686 293.549   2
  -4  -9   7 4746.36 169.805   2
   4   9  -6 39.4336 133.246   2
   4   9  -5 901.508 122.622   2
  -4  -9   4 2152.63 123.490   2
   4   9  -3 161.633 67.0858   2
   4   9  -2 208.566 78.1698   2
   4   9  -1 4871.00 87.3772   2
   4   9   0 35.0939 80.6255   2
   4   9   1 55.2699 41.3489   2
   4   9   2 50.4211 62.9414   2
   4  -9   3 2063.45 70.2135   2
   4  -9   4 810.101 84.5499   2
   4  -9   5 527.067 95.0156   2
   4  -9   6 220.575 97.4718   2
   4  -9   7 1873.04 95.3698   2
   4   9   8 211.468 104.146   2
  -4 -10   8 154.967 317.667   2
  -4 -10   7 1319.91 156.270   2
   4  10  -6 1092.00 148.938   2
  -4 -10   5 3407.04 144.842   2
   4  10  -4 280.171 122.000   2
   4  10  -3 703.378 109.418   2
   4  10  -2 166.975 80.3486   2
   4  10  -1 1207.29 90.2165   2
   4  10   0 834.006 87.9386   2
   4 -10   1 5279.36 110.904   2
   4  10   2 127.668 73.3820   2
   4  10   3 59.8954 82.7561   2
   4 -10   4 130.396 89.9503   2
   4 -10   5 1305.51 104.093   2
   4  10   6 213.431 106.608   2
   4 -10   7 3716.01 109.656   2
  -4 -11   8 24.2460 349.238   2
  -4 -11   7 724.436 150.211   2
  -4 -11   6 469.335 146.877   2
   4  11  -5 985.926 137.961   2
  -4 -11   4 429.346 128.075   2
   4  11  -3 258.466 86.2582   2
   4  11  -2 524.022 85.5840   2
   4  11  -1 1093.24 91.2271   2
   4  11   0 4586.21 110.953   2
   4  11   1 782.971 91.8028   2
   4  11   2 4317.88 163.976   2
   4 -11   3 1698.10 130.297   2
   4 -11   4 174.683 142.270   2
   4 -11   5 3344.45 127.376   2
   4 -11   6 401.961 115.142   2
   4  11   7 1045.57 120.110   2
  -4 -12   7 514.469 162.398   2
  -4 -12   6 4052.17 173.506   2
  -4 -12   5 434.610 139.584   2
   4  12  -4 2368.66 186.019   2
   4  12  -3 847.683 91.9332   2
   4  12  -2 5247.49 114.040   2
   4  12  -1 2943.49 108.772   2
   4  12   0 7901.86 133.870   2
   4  12   1 2644.84 108.114   2
   4  12   2 1194.34 153.920   2
   4  12   4 3434.71 173.350   2
   4  12   5 1289.11 119.325   2
   4  12   6 118.068 173.121   2
   4  13  -6 352.224 163.019   2
  -4 -13   5-105.689 150.846   2
  -4 -13   4 8091.86 190.876   2
   4  13  -3 824.997 96.2167   2
  -4 -13   2 1928.14 128.900   2
   4  13  -1 745.578 155.935   2
   4  13   0 337.554 158.534   2
   4  13   1 198.409 99.1101   2
   4  13   2 8625.74 217.171   2
   4  13   4 2420.24 185.043   2
   4  13   5 675.764 171.829   2
   4  13   6 1523.81 138.154   2
  -4 -14   6 2170.77 187.664   2
  -4 -14   5 953.664 163.264   2
   4  14  -4 517.773 154.736   2
   4  14  -3 310.585 138.503   2
  -4 -14   2 2457.97 142.327   2
   4  14  -1 321.871 105.686   2
   4  14   0 2136.22 120.680   2
   4  14   1 2518.45 187.411   2
   4  14   2 217.353 166.762   2
   4  14   4 2675.29 197.333   2
   4  14   5 806.754 184.198   2
   4  15  -5 456.782 201.441   2
   4  15  -4 1440.48 201.741   2
   4  15  -3 173.677 145.717   2
   4  15  -2 534.195 138.050   2
   4  15  -1 2169.23 123.564   2
   4  15   0 377.320 176.249   2
   4  15   2 128.619 172.694   2
   4  15   3 1124.66 189.525   2
   4  16  -3 1376.89 200.456   2
   4  16  -2 460.951 128.317   2
  -4 -16   1 96.2678 214.515   2
   4  16   0 191.715 188.326   2
   4  16   1 6328.65 247.933   2
   4  16   2 396.675 182.803   2
   4  16   3-41.1449 193.819   2
   4  17   0 97.0743 212.012   2
  -5   0   8 832.839 227.813   2
  -5   0   6 540.315 187.499   2
  -5   0   4 144.067 109.725   2
   5   0  -2 2337.75 102.946   2
   5   0   0 9188.64 101.789   2
   5   0   2 219.889 86.7145   2
   5   0   4 10062.6 196.898   2
   5   0   6 5786.53 183.052   2
   5   0   8 3841.14 195.825   2
  -5  -1   0 606.735 277.990   2
  -5   2   1 5017.18 51.1792   2
   5  -3   0 450.232 34.0454   2
   5  -4   1 3993.87 65.4913   2
   5  -5   1 10283.3 76.6622   2
   5  -6   1 2509.95 43.2726   2
   5   6   8 162.876 113.295   2
   5   9   7 1928.39 141.523   2
   5  11   6 107.644 194.385   2
  -6   0   8 1711.97 1407.78   2
  -6   0   6 825.573 1059.13   2
  -6   0   4 904.958 145.135   2
   6   0  -2 2372.65 145.201   2
   6   0   0 36067.1 159.962   2
   6   0   2 1542.61 83.8260   2
   6   0   4 252.384 91.1443   2
   6   0   6 548.912 145.751   2
  -7   0   6 488.761 1505.55   2
   7   0  -4 670.303 211.614   2
   7   0  -2 599.023 201.667   2
   7   0   0 7367.19 260.375   2
   7   0   2 356.025 199.073   2
   7   0   4 4744.75 240.187   2
   8   0  -2 1973.07 220.382   2
   8   0   0 6632.68 304.315   2
   8   1  -3 292.203 139.809   2
   8   2  -3 108.972 142.334   2
   8  -3  -2 178.202 174.943   2
;
_shelx_hkl_checksum     17535
_shelx_res_file
;
    426t.res created by SHELXL-2014/7
TITL 2015ncs0759x_twin1_hklf4 in P2(1)/c
REM P2(1)/c (#14 in standard setting)
CELL 0.71073   6.3070  14.9614   8.9198  90.0000  93.457  90.0000
ZERR    4.00   0.0007   0.0018   0.0011   0.0000   0.001   0.0000
LATT  1
SYMM -x, y+1/2,-z+1/2
SFAC C H N O Cl
UNIT 24 36 8 12 4
L.S. 6
BOND $h
size 0.11 0.04 0.03
rem red/purple(?) block
temp -173
htab
mpla 6 c1 c2 c3 c4 c5 c6 n1 n2 o1 o2
htab n1 cl1
eqiv $1 x,y,z+1
htab n1 o3_$1
eqiv $2 x,3/2-y,z-1/2
htab n2 cl1_$2
eqiv $3 x,y,z-1
htab n2 cl1_$3
htab o2 o3
eqiv $4 x,1/2-y,z-1/2
htab o3 o1_$4
eqiv $5 1-x,1-y,1-z
htab o3 cl1_$5
conf
FMAP 2
PLAN 20
acta
WGHT    0.047200    1.799400
BASF   0.52259
FVAR       5.01259
MOLE   1
C1    1    0.240308    0.397225    0.338596    11.00000    0.01864    0.01213 =
         0.01485   -0.00225    0.00009    0.00160
AFIX  43
H1    2    0.241262    0.341851    0.286520    11.00000   -1.20000
AFIX   0
C2    1    0.247294    0.397919    0.499824    11.00000    0.01337    0.01186 =
         0.01456   -0.00146    0.00131   -0.00068
C3    1    0.253572    0.488789    0.579175    11.00000    0.01009    0.01195 =
         0.01365   -0.00359   -0.00296    0.00123
C4    1    0.245950    0.567122    0.497031    11.00000    0.01700    0.01344 =
         0.01607   -0.00382    0.00012   -0.00006
AFIX  43
H4    2    0.249315    0.623274    0.546842    11.00000   -1.20000
AFIX   0
C5    1    0.233177    0.563228    0.339210    11.00000    0.01176    0.01126 =
         0.01683    0.00210    0.00048   -0.00059
C6    1    0.232376    0.474717    0.260122    11.00000    0.01046    0.01787 =
         0.01124   -0.00308   -0.00138    0.00060
N1    3    0.264776    0.483819    0.727146    11.00000    0.02433    0.01496 =
         0.01008   -0.00012   -0.00050    0.00148
H1N   2    0.265342    0.527111    0.779092    11.00000   -1.20000
H2N   2    0.269783    0.436019    0.769744    11.00000   -1.20000
N2    3    0.221182    0.634358    0.254345    11.00000    0.02459    0.01222 =
         0.01201   -0.00032    0.00381   -0.00155
H3N   2    0.227453    0.690217    0.299571    11.00000   -1.20000
H4N   2    0.215764    0.628724    0.161135    11.00000   -1.20000
O1    4    0.245855    0.330372    0.577799    11.00000    0.02712    0.01373 =
         0.01433    0.00149    0.00167    0.00007
O2    4    0.221883    0.482969    0.112468    11.00000    0.03353    0.01654 =
         0.01028   -0.00013    0.00084    0.00164
H1O   2    0.230235    0.429675    0.062758    11.00000   -1.20000
mole 2
CL1   5    0.226378    0.673436    0.898284    11.00000    0.03427    0.01356 =
         0.01435    0.00115   -0.00097   -0.00103
mole 3
O3    4    0.307703    0.342258   -0.032942    11.00000    0.03683    0.01333 =
         0.01702    0.00154    0.00344   -0.00145
H1W   2    0.247325    0.293676   -0.000819    11.00000   -1.20000
H2W   2    0.458198    0.334042    0.007709    11.00000   -1.20000
HKLF 5
REM  2015ncs0759x_twin1_hklf4 in P2(1)/c
REM R1 =  0.0721 for    2789 Fo > 4sig(Fo)  and  0.0820 for all    3102 data
REM    131 parameters refined using      0 restraints
END
WGHT      0.0472      1.8020
REM Instructions for potential hydrogen bonds
HTAB N1 Cl1
HTAB N1 O3_$1
HTAB N2 Cl1_$2
HTAB N2 Cl1_$3
HTAB O2 O3
HTAB O3 O1_$4
HTAB O3 Cl1_$5
REM Highest difference peak  0.565,  deepest hole -0.395,  1-sigma level  0.104
Q1    1   0.3704  0.6676  0.9454  11.00000  0.05    0.57
Q2    1   0.2180  0.5192  0.3173  11.00000  0.05    0.52
Q3    1   0.2491  0.3804  0.0648  11.00000  0.05    0.48
Q4    1   0.1624  0.6001  0.3244  11.00000  0.05    0.45
Q5    1   0.1737  0.3493 -0.0871  11.00000  0.05    0.42
Q6    1   0.1901  0.4431  0.5251  11.00000  0.05    0.42
Q7    1   0.2681  0.6973  0.9989  11.00000  0.05    0.41
Q8    1   0.2272  0.6077  0.8636  11.00000  0.05    0.40
Q9    1   0.3211  0.3263  0.0978  11.00000  0.05    0.40
Q10   1   0.2191  0.3151  0.7004  11.00000  0.05    0.40
Q11   1   0.3266  0.6557  0.8143  11.00000  0.05    0.39
Q12   1   0.2763  0.3983  0.4180  11.00000  0.05    0.39
Q13   1   0.1777  0.5351  0.5449  11.00000  0.05    0.39
Q14   1   0.2212  0.7058  0.9786  11.00000  0.05    0.39
Q15   1   0.2394  0.4370  0.3054  11.00000  0.05    0.38
Q16   1   0.2193  0.3317 -0.1105  11.00000  0.05    0.38
Q17   1   0.2557  0.5162  0.0619  11.00000  0.05    0.37
Q18   1   0.3004  0.5953  0.5225  11.00000  0.05    0.36
Q19   1   0.1827  0.3371  0.0586  11.00000  0.05    0.35
Q20   1   0.3213  0.5317  0.5447  11.00000  0.05    0.35
;
_shelx_res_checksum     2752
