# Supplementary material for: A purple odyssey: synthesis and structure of 3-amino-4-hy­droxy-6-oxo­cyclo­hexa-2,4-dien-1-iminium chloride monohydrate
Source: Acta Crystallogr E Crystallogr Commun. 2016 Apr 5;72(Pt 5):604–7. doi: 10.1107/S2056989016005107 (PMC4908533; doi:10.1107/S2056989016005107)
Supplement: Supplementary file 2 [file e-72-00604-Isup2.hkl]

data_I                                                                          
_shelx_title ' 2015ncs0759x_twin1_hklf4 in P2(1)/c'                             
_shelx_refln_list_code          4                                               
_shelx_F_calc_maximum      191.61                                               
_exptl_crystal_F_000       400.00                                               
_reflns_d_resolution_high  0.7680                                               
                                                                                
loop_                                                                           
 _space_group_symop_operation_xyz                                               
 'x, y, z'                                                                      
 '-x, y+1/2, -z+1/2'                                                            
 '-x, -y, -z'                                                                   
 'x, -y-1/2, z-1/2'                                                             
                                                                                
_cell_length_a     6.3070                                                       
_cell_length_b    14.9614                                                       
_cell_length_c     8.9198                                                       
_cell_angle_alpha  90.000                                                       
_cell_angle_beta   93.457                                                       
_cell_angle_gamma  90.000                                                       
                                                                                
_shelx_F_squared_multiplier     1.000                                           
                                                                                
loop_                                                                           
 _refln_index_h                                                                 
 _refln_index_k                                                                 
 _refln_index_l                                                                 
 _refln_F_squared_calc                                                          
 _refln_F_squared_meas                                                          
 _refln_F_squared_sigma                                                         
 _refln_observed_status                                                         
   0   0  -2        747.46        869.27         4.16 o                         
   0   0   4         19.05         12.61         2.83 o                         
   0   0   6       1596.60       1516.74        13.91 o                         
   0   0   8        890.57        753.72        12.87 o                         
   0   0  10        261.57        261.14        11.32 o                         
   0  -1  -1        782.12        812.16         1.98 o                         
   0  -1  -2       3673.04       4053.10         7.54 o                         
   0  -1   3          0.61         12.76         2.60 o                         
   0  -1   4        779.39        936.99         5.92 o                         
   0  -1   5       2232.75       2448.99        11.35 o                         
   0  -1   6        610.92        599.82         6.88 o                         
   0  -1   7         12.11         20.23         4.14 o                         
   0  -1   8       1256.89       1158.74        10.56 o                         
   0  -1   9         57.03         53.64         5.25 o                         
   0  -1  10         23.59         35.35         6.24 o                         
   0  -1  11          2.21         16.46         6.08 o                         
   0  -2   0       5153.21       5247.32         6.04 o                         
   0  -2  -1         22.84         17.32         1.00 o                         
   0   2   2       1911.69       1960.84         6.10 o                         
   0   2  -3        863.89        904.30         4.11 o                         
   0  -2  -4        448.61        415.12         6.31 o                         
   0   2   5       1206.51       1206.31         8.42 o                         
   0   2   6         28.20         39.66         3.88 o                         
   0   2   7        497.09        404.08         8.68 o                         
   0  -2   8        142.39        139.02         5.70 o                         
   0   2   9        183.21        189.61         6.48 o                         
   0  -2  10         68.00         70.67         6.50 o                         
   0  -2  11        169.00        157.91         8.20 o                         
   0   3   1       2531.91       2806.02         2.87 o                         
   0   3   2          3.03          4.43         1.13 o                         
   0   3   3         54.46         69.68         2.61 o                         
   0   3   4          0.59          6.96         1.74 o                         
   0   3   5          5.86         13.48         2.13 o                         
   0  -3   6          1.79         10.39         3.37 o                         
   0   3   7         87.53         96.90         3.93 o                         
   0  -3   8          2.56         14.83         4.70 o                         
   0  -3   9        296.22        231.74         9.09 o                         
   0   3  10          3.56         13.45         5.27 o                         
   0  -3  11          9.17         13.64         9.23 o                         
   0   4   0       1128.75       1148.90         3.38 o                         
   0   4   1        114.14        117.10         1.08 o                         
   0   4   2       1202.48       1140.76         5.24 o                         
   0   4   3        166.85        176.69         2.45 o                         
   0   4   4        121.71        116.10         4.27 o                         
   0   4   5        497.22        483.00         5.76 o                         
   0  -4   6        310.51        284.06         8.53 o                         
   0  -4   7        410.92        418.05         6.49 o                         
   0  -4   8          2.42         17.41         6.12 o                         
   0  -4   9        140.11        107.93        10.20 o                         
   0   4  10          0.06         16.90         7.76 o                         
   0   4  11        111.48         66.69        12.75 o                         
   0  -5   1       3238.08       3432.34         6.26 o                         
   0   5   2         56.61         55.51         1.33 o                         
   0   5  -3         12.34         23.51         1.20 o                         
   0   5  -4        310.19        285.61         4.63 o                         
   0   5   5         98.60        117.70         3.93 o                         
   0   5   6        292.83        262.39         9.89 o                         
   0   5   7        942.30        932.66        15.31 o                         
   0   5   8        862.07        805.62        16.21 o                         
   0   5   9        221.85        211.97        11.35 o                         
   0   5  10         24.52         10.50        10.76 o                         
   0   5  11        228.83        240.99        14.49 o                         
   0   6   0      11261.12      12747.88        12.34 o                         
   0  -6  -1        193.18        218.83         1.85 o                         
   0  -6  -2        114.73        105.95         1.93 o                         
   0  -6  -3          0.04          2.91         2.21 o                         
   0   6   4        696.20        779.99         5.05 o                         
   0   6   5        279.90        251.49         3.99 o                         
   0   6   6       4619.87       4477.79        29.55 o                         
   0   6   7        494.66        454.82        12.81 o                         
   0   6   8         31.93         69.77         9.85 o                         
   0   6   9         51.06         53.82        10.34 o                         
   0   6  10        211.78        184.49        12.96 o                         
   0  -7   1       1072.45       1200.35         5.51 o                         
   0   7   2       6004.99       5917.32        12.34 o                         
   0   7   3         14.95         22.00         1.72 o                         
   0   7   4        364.24        375.24         3.78 o                         
   0   7   5         10.33         10.86         3.39 o                         
   0   7   6        673.20        626.34        14.06 o                         
   0   7   7        754.09        672.66        15.13 o                         
   0   7   8        764.67        770.60        16.50 o                         
   0   7   9         11.75         35.93        11.87 o                         
   0   7  10         62.17         96.39        12.15 o                         
   0  -8   0        133.78        125.29         2.47 o                         
   0  -8  -1          0.06          7.40         0.93 o                         
   0   8   2       1058.02       1189.96         3.91 o                         
   0  -8  -3         64.64         53.36         1.80 o                         
   0   8   4        615.17        607.67         3.51 o                         
   0   8   5        276.56        265.06         4.06 o                         
   0   8   6         23.10         16.10         8.92 o                         
   0   8   7        774.01        768.41        16.47 o                         
   0   8   8         15.69         -1.63        10.41 o                         
   0   8   9         19.02         46.79        12.12 o                         
   0   8  10        263.27        279.26        14.76 o                         
   0  -9  -1        843.91        814.71         3.86 o                         
   0  -9   2          1.46          1.51         1.25 o                         
   0   9   3          2.75          3.61         1.54 o                         
   0  -9  -4         87.47        100.21         2.54 o                         
   0  -9   5         78.68         68.76         2.83 o                         
   0  -9   6          3.73         14.15         3.91 o                         
   0   9   7         31.36         44.89        10.71 o                         
   0   9   8         16.95          3.54         8.90 o                         
   0   9   9        212.55        219.50        14.20 o                         
   0   9  10          0.99         40.47        14.14 o                         
   0 -10   0          1.85          6.64         1.90 o                         
   0 -10  -1         94.74        111.12         2.01 o                         
   0  10   2         14.72         22.77         1.24 o                         
   0 -10   3          8.90          7.16         1.76 o                         
   0  10   4         57.59         50.88         2.22 o                         
   0 -10   5         14.71         16.42         2.58 o                         
   0 -10   6          5.15         12.76         4.41 o                         
   0  10   7        590.99        612.08         7.42 o                         
   0 -10   8          0.28          8.87         5.11 o                         
   0  10   9        108.08        122.73        13.56 o                         
   0 -11   1         25.25         29.44         2.02 o                         
   0 -11   2        181.38        179.89         2.38 o                         
   0 -11  -3        144.62        118.74         1.87 o                         
   0  11   4          6.89          6.21         1.98 o                         
   0 -11   5        485.47        442.57         7.34 o                         
   0  11   6        163.27        171.63         5.32 o                         
   0  11   7          0.21          5.74         5.19 o                         
   0  11   8          2.08         11.62         6.57 o                         
   0 -11   9        218.49        199.40         6.78 o                         
   0 -12   0       2262.26       2079.28         9.49 o                         
   0 -12  -1        733.38        716.40         6.38 o                         
   0  12   2        869.87        791.72         7.69 o                         
   0 -12   3        163.27        205.57         3.21 o                         
   0  12   4        527.39        485.63         6.66 o                         
   0  12   5         61.37         69.32         5.36 o                         
   0  12   6        254.97        250.04         5.96 o                         
   0 -12   7         59.24         71.98         6.63 o                         
   0  12   8          0.52         29.39         5.82 o                         
   0  12   9        101.02        128.98         7.30 o                         
   0  13   1          7.97          6.20         1.83 o                         
   0 -13  -2       1146.34       1087.08         9.26 o                         
   0 -13   3         13.98         12.22         3.00 o                         
   0 -13   4        854.20        736.27         8.08 o                         
   0  13   5         34.09         33.20         3.27 o                         
   0  13   6        234.35        221.94         5.91 o                         
   0 -13   7         22.41         35.16         6.62 o                         
   0  13   8       1174.02       1137.52        13.67 o                         
   0 -14   0        385.03        403.04         5.37 o                         
   0 -14  -1        178.78        181.73         4.07 o                         
   0 -14   2         55.59         53.47         3.71 o                         
   0 -14  -3          2.79         12.33         2.41 o                         
   0 -14   4        424.47        415.82         6.22 o                         
   0 -14   5        221.16        198.76         5.76 o                         
   0 -14   6        157.19        156.35         5.28 o                         
   0  14   7        228.22        237.41         4.87 o                         
   0 -14   8          6.42         18.41         5.05 o                         
   0 -15   1        238.92        225.07         4.32 o                         
   0 -15   2         20.78         23.04         3.07 o                         
   0 -15   3          6.43         21.80         4.55 o                         
   0 -15   4         57.98         69.90         4.19 o                         
   0 -15   5        139.65        148.71         3.96 o                         
   0  15   6          0.91         17.55         4.21 o                         
   0 -15   7          0.03         22.68         7.23 o                         
   0 -16   0          0.22          6.15         2.81 o                         
   0 -16   1        344.40        340.03         4.82 o                         
   0  16   2         10.82          4.37         3.49 o                         
   0 -16   3         38.29         48.51         3.71 o                         
   0 -16   4         38.80         36.67         5.36 o                         
   0 -16   5          0.85         17.05         5.17 o                         
   0  16   6          3.07          9.68         4.04 o                         
   0 -17   1          3.58         19.71         3.61 o                         
   0 -17   2         88.86         93.01         4.29 o                         
   0  17   3         58.81         74.38         5.40 o                         
   0 -17   4         20.40         20.22         4.65 o                         
   0  17   5        196.98        222.82         7.01 o                         
   0  18   0        421.69        399.28         6.45 o                         
   0 -18   1         10.58         21.31         5.86 o                         
   0  18   2        363.65        381.98         7.04 o                         
   0 -18   3        259.35        226.64         5.30 o                         
   0 -18   4        279.52        323.60         5.95 o                         
   0  19   1         55.06         65.70         4.71 o                         
   0 -19   2       1006.97        939.74         9.79 o                         
  -1   0  10         55.44         73.47         8.48 o                         
  -1   0   8        149.63        106.26         7.15 o                         
  -1   0   6         84.36         82.99         5.10 o                         
  -1   0   4        517.02        621.33         4.93 o                         
   1   0  -2        790.21        897.65         4.98 o                         
  -1   0   2        918.07        947.23         4.99 o                         
   1   0   0         59.38         69.17         0.69 o                         
   1   0   2        116.80        146.87         3.50 o                         
  -1   0  -2        981.80        845.04         3.92 o                         
   1   0   4        476.12        522.87         4.73 o                         
   1   0   6         77.47         57.17         5.58 o                         
   1   0   8        142.37        133.85         7.85 o                         
   1   0  10         52.18         67.76         9.31 o                         
  -1  -1  11         78.53         92.92         7.31 o                         
  -1  -1  10        191.49        196.52         6.49 o                         
  -1  -1   9        395.67        336.73         6.28 o                         
  -1  -1   8        252.21        278.93         5.54 o                         
  -1   1   7         15.99         18.09         4.15 o                         
  -1  -1   6        416.46        336.21         4.72 o                         
  -1   1   5        955.08        924.31         5.71 o                         
   1  -1  -4        790.14        717.62         5.00 o                         
   1   1  -3       1329.08       1443.84         5.39 o                         
  -1  -1   2        263.85        216.99         2.99 o                         
  -1   1   2       1254.99       1244.60         4.46 o                         
  -1  -1   1        221.88        216.93         1.09 o                         
   1  -1  -1        528.34        527.60         2.32 o                         
  -1   1   0          9.02          6.59         0.57 o                         
   1   1   1        279.97        248.30         1.40 o                         
   1  -1   1        522.85        498.12         2.67 o                         
   1   1   2        905.45        844.88         3.86 o                         
   1  -1   2       1194.27       1068.74         4.31 o                         
   1   1   3       1372.99       1392.72         4.84 o                         
   1   1   4        756.03        627.59         4.86 o                         
   1   1   5        999.89       1035.61         6.34 o                         
   1   1   6        414.76        388.98         5.20 o                         
   1  -1   7         14.91         13.97         4.32 o                         
   1  -1   8        249.57        243.82         5.97 o                         
   1   1   9        407.18        311.50         6.77 o                         
   1  -1  10        195.26        172.28         7.13 o                         
   1   1  11         76.69        107.18         7.58 o                         
  -1  -2  11        266.63        213.64        11.18 o                         
  -1  -2  10        108.58        123.74         6.71 o                         
  -1  -2   9        198.06        218.19         8.65 o                         
  -1  -2   8        622.52        469.36         9.45 o                         
  -1  -2   7        170.45        172.71         4.51 o                         
  -1  -2   6        150.46        142.12         3.90 o                         
  -1  -2   5       1493.82       1376.18         6.69 o                         
  -1   2   4        777.16        846.89         4.56 o                         
   1   2  -3       1067.67       1225.28         5.50 o                         
   1   2  -2       1402.55       1675.34         6.44 o                         
  -1   2   2       2427.73       2560.17         6.49 o                         
   1  -2  -1        645.41        695.74         2.76 o                         
  -1   2   1       1164.38       1212.91         5.04 o                         
  -1  -2   0         13.15         11.96         0.60 o                         
  -1  -2  -1        474.09        576.34         1.64 o                         
   1  -2   1       1180.59       1305.35         2.76 o                         
  -1  -2  -2        936.55       1047.29         3.07 o                         
   1  -2   2       2471.84       2502.00         4.96 o                         
  -1  -2  -3        819.57        844.48         5.74 o                         
   1   2   3       1006.24       1034.53         5.38 o                         
  -1  -2  -4        786.25        773.79         5.91 o                         
   1   2   5       1482.27       1283.89         6.84 o                         
   1  -2   6        143.98        142.76         4.31 o                         
   1  -2   7        169.99        174.17         5.00 o                         
   1   2   8        619.22        579.17         6.97 o                         
   1   2   9        197.59        188.25         6.41 o                         
   1  -2  10        106.03        115.66         6.59 o                         
   1   2  11        277.13        225.51         7.90 o                         
  -1   3  11        358.86        408.31        12.79 o                         
  -1   3  10         23.27         62.00         7.35 o                         
  -1   3   9         65.46         46.70         8.21 o                         
  -1   3   8          4.34         24.45         5.84 o                         
  -1  -3   7        461.70        438.34         8.71 o                         
  -1  -3   6         38.09        124.80         7.50 o                         
  -1  -3   5         43.87         50.73         5.38 o                         
  -1   3   4         53.84         53.37         4.11 o                         
   1   3  -3       5589.08       5218.58        12.95 o                         
  -1   3   3       9785.01       9723.07        14.66 o                         
  -1  -3   2          0.72          2.26         1.63 o                         
   1  -3  -2          6.30         10.77         2.83 o                         
   1   3  -1        549.93        609.47         2.72 o                         
  -1   3   0        273.54        273.32         2.12 o                         
   1   3   1        111.07        176.42         1.22 o                         
   1  -3   2          5.10          7.05         1.21 o                         
  -1   3  -2          5.89          6.41         2.47 o                         
  -1  -3  -3       3833.16       4071.77        11.93 o                         
   1  -3   3       9951.19       9576.34        15.38 o                         
  -1   3  -4         55.02         59.75         2.66 o                         
   1   3   5         42.27         31.03         3.93 o                         
   1  -3   6         38.17         26.33         3.92 o                         
   1  -3   7        456.84        444.13         5.90 o                         
   1  -3   8          4.02         29.28         4.85 o                         
   1   3   9         67.86         77.89         5.50 o                         
   1   3  10         23.11         50.02         6.24 o                         
   1   3  11        349.72        330.99         8.72 o                         
  -1   4  11        399.43        444.70        13.12 o                         
  -1   4  10         60.95         41.12         9.71 o                         
  -1   4   9        215.19        257.16         9.82 o                         
  -1   4   8         82.18         83.67         8.25 o                         
  -1   4   7         13.27         27.36         6.86 o                         
  -1   4   6         33.97         39.15         3.28 o                         
  -1   4   5       2446.82       2292.15         7.32 o                         
  -1   4   4         70.50         78.81         2.43 o                         
   1   4  -3        103.13        119.02        15.13 o                         
  -1   4   3        615.05        603.42         5.18 o                         
   1  -4  -2       2061.95       2122.56         5.35 o                         
  -1   4   2       3173.78       3233.14        11.53 o                         
   1   4  -1       1449.41       1595.81         3.62 o                         
   1   4   0          1.69          1.66         0.67 o                         
   1  -4   1       1246.67       1330.35         2.91 o                         
   1   4   2       1015.70       1125.59         3.85 o                         
  -1   4  -2       3272.80       3057.80        34.08 o                         
  -1  -4  -3        467.66        439.81         5.04 o                         
  -1  -4  -3        580.55        569.77         3.15 o                         
   1  -4   4         71.17         60.52         2.87 o                         
   1   4   5       2445.09       2263.99         8.50 o                         
   1   4   6         31.54         42.14         3.76 o                         
   1  -4   7         13.01         27.41         4.23 o                         
   1  -4   8         82.34         88.73         5.30 o                         
   1   4   9        214.19        194.75         8.09 o                         
   1  -4  10         61.28         66.13         7.19 o                         
   1  -4  11        407.62        496.69        10.93 o                         
  -1   5  10         90.77        125.45        10.48 o                         
  -1   5   9        114.24        148.30        10.10 o                         
  -1   5   8        392.17        370.88        10.27 o                         
  -1   5   7         46.00         52.08         7.70 o                         
  -1   5   6       1838.81       1846.94         7.75 o                         
  -1   5   5        140.16        146.56         3.22 o                         
  -1   5   4        317.05        290.36         3.39 o                         
  -1   5   3        536.17        622.54         3.17 o                         
   1  -5  -3        795.33        833.64         5.86 o                         
   1  -5  -2       2274.58       2311.89         5.77 o                         
  -1   5   1        993.92       1088.66         3.15 o                         
  -1   5   0        269.95        245.31         1.65 o                         
   1   5   1       1389.88       1395.44         3.95 o                         
   1  -5   2       1257.81       1361.07         4.40 o                         
   1   5   2       2240.50       2396.62         6.07 o                         
  -1  -5  -3        236.75        267.96         3.46 o                         
   1   5   3        823.67        893.34         3.63 o                         
  -1  -5  -4        299.92        248.06         3.49 o                         
   1   5   5        150.51        172.52         8.11 o                         
   1   5   6       1818.30       1705.22        15.59 o                         
   1  -5   7         45.50         92.36         6.21 o                         
   1  -5   8        389.85        510.25         8.44 o                         
   1   5   9        119.57        133.85        11.71 o                         
   1   5  10         94.18        108.48        11.61 o                         
  -1   6  10        156.45        222.84        11.23 o                         
  -1   6   9         35.72         14.84         9.52 o                         
  -1   6   8         58.66         78.27         8.89 o                         
  -1   6   7        658.86        615.05        11.77 o                         
  -1   6   6         85.31         91.61         3.64 o                         
  -1   6   5         97.98         90.11         3.00 o                         
  -1   6   4        314.49        281.99         2.95 o                         
  -1   6   3          2.03          3.29         1.06 o                         
   1  -6  -3         16.44         16.40         3.23 o                         
  -1  -6   2          9.16         27.80         3.33 o                         
  -1   6   2        134.01        222.11         2.83 o                         
   1   6  -1         18.30         18.48         0.84 o                         
   1   6   0          0.13          1.82         1.02 o                         
   1   6   0          0.28          9.12         2.75 o                         
  -1  -6  -1        137.14        133.67         1.76 o                         
   1  -6   2        114.06        134.53         2.26 o                         
  -1  -6  -2        124.09        196.21         3.00 o                         
   1   6   3         13.16         15.00         5.07 o                         
  -1   6  -3         15.38         31.18         2.48 o                         
  -1   6  -4        340.40        306.97         3.37 o                         
   1   6   5         95.08         69.49         7.97 o                         
   1   6   6         78.10         69.83         9.16 o                         
   1   6   7        682.93        732.01        13.00 o                         
   1   6   8         61.69         54.72        10.33 o                         
   1   6   9         35.83         51.88        11.35 o                         
   1   6  10        149.14        202.95        13.13 o                         
  -1   7  10        393.05        347.74        13.36 o                         
  -1   7   9         57.75         83.76        10.06 o                         
  -1   7   8         50.72         61.49         9.87 o                         
  -1   7   7        223.53        262.75         9.86 o                         
  -1   7   6        383.10        330.39         4.75 o                         
  -1   7   5         27.71         21.46         2.80 o                         
  -1   7   4        909.37        804.95         3.63 o                         
  -1   7   3        611.50        540.33         2.32 o                         
  -1   7   3        872.44        864.25         5.55 o                         
  -1  -7   2        288.84        324.69         3.05 o                         
   1   7  -1         62.92         62.74         1.24 o                         
  -1   7   1         93.67         93.17         2.84 o                         
  -1   7   0          5.79          5.09         1.82 o                         
   1  -7   0         12.12         16.91         2.10 o                         
  -1  -7  -1         28.09         37.88         1.14 o                         
   1   7   2         11.75         23.19         1.84 o                         
   1  -7   2        313.85        346.62         3.08 o                         
   1   7   3        238.38        240.92         6.49 o                         
  -1   7  -3        907.75        891.39         3.17 o                         
   1   7   4        882.66        776.61         6.06 o                         
   1   7   5         30.28         31.84         7.59 o                         
   1   7   6        375.86        376.14        10.97 o                         
   1   7   7        224.30        202.14        10.82 o                         
   1   7   8         49.46         41.89        11.01 o                         
   1   7   9         59.63         74.20        11.60 o                         
   1   7  10        395.30        349.63        15.87 o                         
  -1   8  10         24.33         47.18        12.11 o                         
  -1   8   9        156.37        164.28        11.13 o                         
  -1   8   8        253.92        246.91        11.63 o                         
  -1   8   7        704.49        720.24        12.82 o                         
  -1   8   6        191.33        154.40         3.92 o                         
  -1   8   5        624.97        535.17         3.84 o                         
  -1   8   4         66.32         67.01         1.64 o                         
  -1   8   4         78.35         81.20         4.17 o                         
  -1   8   3         34.94         31.59         0.75 o                         
  -1   8   3        259.83        227.07         3.24 o                         
   1  -8  -2        775.11        807.17         3.02 o                         
  -1   8   2       1762.10       1747.93         6.07 o                         
  -1   8   1         32.94         31.68         1.10 o                         
  -1  -8   1         33.26         40.34         2.34 o                         
   1  -8   0          0.79          2.58         0.90 o                         
   1   8   0          1.66         15.94         2.83 o                         
  -1   8  -1          0.30          2.70         2.58 o                         
  -1  -8  -1         36.35         32.66         1.97 o                         
   1  -8   2        901.66        944.85         4.41 o                         
   1   8   2       1750.13       1738.76         6.57 o                         
  -1  -8  -3        205.44        199.54         4.09 o                         
  -1   8  -3        243.70        232.79         3.08 o                         
  -1  -8  -4         83.59         72.33         3.23 o                         
   1   8   5        613.39        559.07         5.56 o                         
   1   8   6        189.46        197.03        10.38 o                         
   1   8   7        710.42        619.19        14.14 o                         
   1   8   8        251.37        288.58        12.97 o                         
   1   8   9        158.54        176.36        13.21 o                         
   1   8  10         22.63         47.05        14.37 o                         
  -1   9  10         94.87         97.17        12.72 o                         
  -1   9   9         26.90         54.81        11.97 o                         
  -1   9   8         58.42         91.67        10.86 o                         
  -1   9   7        408.52        349.25        12.00 o                         
  -1   9   6        168.31        161.80         5.36 o                         
  -1   9   5         39.74         39.51         2.26 o                         
  -1   9   4         73.65         64.57         1.31 o                         
  -1   9   4        120.90         98.18         3.30 o                         
  -1  -9   3       1953.88       1811.94         6.92 o                         
   1  -9  -2         19.99         20.01         1.20 o                         
  -1   9   2         41.06         36.37         2.91 o                         
   1  -9  -1        405.77        431.07         3.11 o                         
  -1  -9   1        667.52        631.29         3.05 o                         
  -1  -9   0        650.30        662.63         4.15 o                         
   1  -9   0       1362.15       1266.36         6.45 o                         
  -1   9  -1        239.12        239.98         3.89 o                         
   1  -9   1        683.29        610.89         4.26 o                         
  -1  -9  -2         19.25         18.33         2.44 o                         
   1   9   2         41.13         36.89         2.42 o                         
   1  -9   3       1987.81       1967.78         8.35 o                         
   1  -9   4        123.78        135.11         4.07 o                         
   1   9   5         43.39         41.85         3.14 o                         
   1  -9   6        169.15        162.44         5.18 o                         
   1   9   7        405.13        378.13        13.46 o                         
   1   9   8         55.82         63.26        11.95 o                         
   1   9   9         28.58         42.99        12.83 o                         
   1   9  10         93.59         70.70        15.16 o                         
  -1  10   9        172.91        179.55         7.82 o                         
  -1  10   8         22.66         50.64         6.13 o                         
  -1  10   7         89.41         92.86         5.93 o                         
  -1  10   6         29.01         30.76         5.35 o                         
  -1 -10   5       2405.69       2287.49        10.13 o                         
  -1  10   4         41.72         31.85         0.97 o                         
  -1 -10   4         71.50         90.48         3.16 o                         
  -1 -10   3        172.39        171.23         3.54 o                         
   1 -10  -2        157.57        154.17         2.15 o                         
  -1 -10   2        190.23        189.94         3.05 o                         
   1 -10  -1        208.91        223.26         2.70 o                         
  -1 -10   1        383.21        396.39         3.41 o                         
   1 -10   0          4.53          6.60         1.87 o                         
   1 -10   0          9.49         14.55         2.45 o                         
   1 -10   1        387.91        391.16         2.77 o                         
   1  10   2        202.32        185.36         2.65 o                         
  -1 -10  -3        118.46        112.09         4.01 o                         
   1  10   3        165.22        162.10         4.05 o                         
   1  10   4         72.87         75.42         3.23 o                         
   1 -10   5       2390.99       2052.05         9.94 o                         
   1 -10   6         30.78         29.26         5.00 o                         
   1 -10   7         91.98        103.54         5.58 o                         
   1  10   8         22.82         55.67        12.85 o                         
   1  10   9        171.93        138.74        14.53 o                         
  -1  11   9         88.82         78.89         7.55 o                         
  -1 -11   8        431.64        408.69         8.56 o                         
  -1  11   7        637.87        608.49         6.56 o                         
  -1 -11   6         12.56         14.82         4.38 o                         
  -1  11   5        259.10        235.66         4.62 o                         
  -1 -11   4        128.01        117.88         5.11 o                         
   1 -11  -3        158.65        126.53         1.64 o                         
  -1  11   3        277.73        260.52         4.13 o                         
   1 -11  -2         14.15          9.15         1.66 o                         
  -1 -11   2         90.72         68.30         3.32 o                         
   1 -11  -1        288.28        309.31         3.41 o                         
  -1  11   1        796.08        692.38         5.42 o                         
  -1 -11   0       2093.83       2030.37         7.53 o                         
  -1 -11  -1        779.45        718.66         4.08 o                         
  -1 -11  -2         69.96         53.61         3.60 o                         
   1  11   2         85.44         91.84         3.79 o                         
   1 -11   3        282.45        272.67         4.04 o                         
  -1 -11  -4        124.40        115.60         3.51 o                         
  -1 -11  -5        268.45        250.62         4.15 o                         
   1  11   6         11.50         34.59         5.14 o                         
   1  11   7        633.30        601.53         8.41 o                         
   1  11   8        435.94        374.38         8.16 o                         
   1  11   9         92.90         96.97         7.24 o                         
  -1  12   9         20.14         41.42         6.26 o                         
  -1 -12   8          0.57         13.77         4.60 o                         
  -1  12   7         18.19         27.38         4.78 o                         
  -1 -12   6        109.52         80.68         4.51 o                         
  -1 -12   5        146.21        123.20         3.95 o                         
  -1 -12   4         71.31         79.35         3.86 o                         
   1 -12  -3          0.60          0.96         1.22 o                         
  -1 -12   3          0.70         17.34         3.51 o                         
   1 -12  -2         65.09         65.51         2.23 o                         
  -1 -12   2        134.28        161.81         4.37 o                         
  -1 -12   1       1328.42       1259.81         5.19 o                         
  -1 -12   0          0.59         -0.82         2.66 o                         
  -1 -12  -1       1360.31       1240.43         5.48 o                         
   1  12   2        134.46        136.66         2.54 o                         
  -1 -12  -3          0.75         -0.75         4.15 o                         
   1  12   4         78.03         79.98         3.79 o                         
   1 -12   5        144.36        124.51         5.03 o                         
   1  12   6        105.92        100.78         5.67 o                         
   1 -12   7         17.89         39.83         6.23 o                         
   1 -12   8          0.55         16.89         6.58 o                         
  -1 -13   8         29.81         51.03         5.27 o                         
  -1  13   7          3.51         20.52         4.44 o                         
  -1 -13   6         56.78         86.69         5.32 o                         
  -1 -13   5         93.21         75.55         4.43 o                         
  -1  13   4        724.31        726.37         7.08 o                         
  -1 -13   3         14.26         24.39         3.74 o                         
   1 -13  -2         91.10         74.87         2.59 o                         
  -1 -13   2        104.65        125.03         4.45 o                         
  -1 -13   1         65.33         75.91         2.91 o                         
   1 -13   0       1354.82       1359.49         7.04 o                         
  -1 -13  -1         69.54         87.60         3.00 o                         
  -1 -13  -2        112.10        138.31         2.61 o                         
   1 -13   3         15.59         15.46         2.59 o                         
   1 -13   4        705.30        616.37         5.69 o                         
   1 -13   5         95.13        108.84         5.75 o                         
   1 -13   6         60.19         61.10         5.96 o                         
   1  13   7          3.73         31.26         6.20 o                         
   1 -13   8         31.87         48.91         7.44 o                         
  -1 -14   8        109.27        128.60         5.85 o                         
  -1 -14   7         90.20         83.73         5.14 o                         
  -1  14   6        141.43        155.50         5.44 o                         
  -1  14   5          7.54         15.78         4.11 o                         
  -1  14   4         39.88         45.12         5.59 o                         
  -1 -14   3         89.44        102.43         5.02 o                         
  -1 -14   2        370.31        318.37         5.18 o                         
  -1 -14   1        208.09        190.08         3.22 o                         
   1 -14   0         11.26          5.92         3.48 o                         
  -1 -14  -1        219.08        226.11         3.07 o                         
   1  14   2        363.75        354.65         3.90 o                         
   1  14   3         86.15         88.75         4.07 o                         
   1 -14   4         42.45         15.63         5.16 o                         
   1  14   5          6.92         23.21         5.69 o                         
   1 -14   6        137.78        160.56         6.43 o                         
   1 -14   7         91.93         77.09         7.34 o                         
  -1 -15   7        151.51        164.72         8.27 o                         
  -1 -15   6        293.56        321.34         8.44 o                         
  -1 -15   5         41.45         54.13         4.60 o                         
  -1 -15   4         60.73         74.75         4.60 o                         
  -1 -15   3        398.92        447.58         6.61 o                         
  -1  15   2          1.68         21.55         5.14 o                         
  -1 -15   1        245.62        238.76         5.60 o                         
  -1  15   0       1236.30       1083.61         8.36 o                         
  -1 -15  -1        245.33        238.62         3.85 o                         
  -1 -15  -2          1.78         21.93         2.73 o                         
   1  15   3        407.87        426.92         4.16 o                         
   1 -15   4         61.56         87.61         4.05 o                         
   1 -15   5         44.59         54.59         4.24 o                         
   1 -15   6        296.34        297.45         7.94 o                         
   1 -15   7        151.28        137.61         7.83 o                         
  -1 -16   6         60.08         65.72         5.44 o                         
  -1 -16   5        378.84        395.86         6.88 o                         
  -1 -16   4         11.29         26.44         4.60 o                         
  -1 -16   3         38.25         58.04         4.53 o                         
  -1 -16   2          8.45         26.87         4.06 o                         
  -1 -16   1        816.86        818.24         7.31 o                         
  -1  16   0         10.11         17.65         3.56 o                         
   1 -16   1        824.76        744.87         8.03 o                         
   1 -16   2          7.73         22.09         3.04 o                         
   1  16   3         36.37         51.64         3.67 o                         
   1 -16   4         11.92         30.09         3.99 o                         
   1  16   5        378.20        437.49         7.09 o                         
   1  16   6         60.94         59.80         5.16 o                         
  -1  17   5         65.13         79.67         5.65 o                         
  -1  17   4        230.21        245.01         7.32 o                         
  -1 -17   3        303.85        282.62         5.72 o                         
  -1 -17   2         61.23         83.06         4.91 o                         
  -1  17   1        211.62        223.47         5.61 o                         
  -1  17   0         47.46         47.85         3.78 o                         
   1  17   1        205.41        194.94         5.07 o                         
   1  17   2         60.73         61.41         5.85 o                         
   1 -17   3        303.35        296.25         6.53 o                         
   1 -17   4        226.06        235.33         5.47 o                         
   1 -17   5         67.71         85.09         6.22 o                         
  -1 -18   4          9.09          3.79         5.54 o                         
  -1 -18   3          2.19         27.24         5.14 o                         
  -1  18   2        191.51        201.92         7.54 o                         
  -1 -18   1         23.49         29.15         5.17 o                         
  -1  18   0          0.04         20.59         3.61 o                         
   1 -18   1         24.33         41.01         3.77 o                         
   1  18   2        190.53        220.43         6.98 o                         
   1  18   3          2.13         23.48         6.15 o                         
   1  18   4          8.95         21.27        15.30 o                         
  -1 -19   2         56.27         64.37         5.91 o                         
  -1 -19   1         11.42         26.67         6.73 o                         
   1  19   0         67.00         68.92         5.76 o                         
   1 -19   1         12.44         34.87         4.32 o                         
   1  19   2         71.58         55.97        13.68 o                         
  -2   0  10         64.62         69.82         6.71 o                         
  -2   0   8        126.69        116.23         5.25 o                         
  -2   0   6        839.75        770.80         7.28 o                         
  -2   0   4         51.12         51.00         1.76 o                         
   2   0  -2        158.42        192.06         1.86 o                         
  -2   0   0      33538.53      36249.04        56.97 o                         
   2   0   2         40.44         60.90         1.22 o                         
  -2   0  -4         13.05         25.48         3.03 o                         
   2   0   6        372.11        359.07         7.05 o                         
   2   0   8        568.59        513.28         8.62 o                         
   2   0  10        136.68        127.46         8.52 o                         
  -2   1  11          2.15          8.99         5.83 o                         
  -2  -1  10         16.04         16.89         4.43 o                         
  -2   1   9          0.18          3.89         3.97 o                         
  -2   1   8        542.63        503.32         5.76 o                         
  -2  -1   7          0.56          1.58         2.89 o                         
  -2  -1   6        101.71         93.03         3.07 o                         
  -2  -1   5       1081.15       1246.38         6.20 o                         
  -2  -1   4        232.65        238.52         1.96 o                         
   2  -1  -3          0.09          1.41         1.05 o                         
  -2   1   2        695.03        736.13         2.61 o                         
  -2   1   1        964.15       1067.96         2.88 o                         
  -2  -1   0        466.07        432.85         1.25 o                         
   2  -1   1          6.93         14.46         0.62 o                         
  -2  -1  -2       1426.99       1467.12         3.21 o                         
   2   1   3         34.30         30.66         1.60 o                         
   2  -1   4        325.55        291.35         4.25 o                         
   2   1   5        538.15        569.24         5.12 o                         
   2  -1   6        263.47        253.57         4.50 o                         
   2  -1   7          3.85          6.96         3.54 o                         
   2   1   8        312.90        271.61         5.50 o                         
   2  -1   9         71.23         84.91         5.05 o                         
   2  -1  10          0.75          3.76         5.28 o                         
   2  -1  11          0.02         -6.31         6.31 o                         
  -2   2  11         53.30         58.02         7.33 o                         
  -2   2  10         24.91         44.31         6.70 o                         
  -2  -2   9         79.69         70.70         6.39 o                         
  -2   2   8        141.77        180.23         5.15 o                         
  -2  -2   7        138.10        139.27         5.31 o                         
  -2  -2   6        126.41        131.75         4.76 o                         
  -2   2   5        281.24        275.56         5.24 o                         
  -2   2   4        129.18        139.98         1.61 o                         
  -2   2   3        120.70        123.77         1.82 o                         
  -2  -2   2        666.07        630.67         1.78 o                         
  -2   2   1        291.90        270.36         1.84 o                         
  -2   2   0       1299.25       1203.74         3.88 o                         
  -2  -2  -1        187.79        173.83         0.88 o                         
   2  -2   2        192.14        198.51         1.71 o                         
  -2  -2  -3        411.48        396.97         2.68 o                         
   2  -2   4        273.06        252.50         3.12 o                         
   2  -2   5        389.68        403.10         4.48 o                         
   2  -2   6          8.26         12.70         3.19 o                         
   2  -2   7        160.47        141.33         4.46 o                         
   2  -2   8          9.07         16.05         4.10 o                         
   2   2   9         28.11         37.94         4.73 o                         
   2  -2  10         28.57         20.90         5.33 o                         
   2  -2  11         85.54         71.18         6.36 o                         
  -2   3  11         13.58         27.15         7.64 o                         
  -2   3  10          8.16         15.56         7.11 o                         
  -2   3   9         29.65         37.69         6.27 o                         
  -2   3   8          0.65          3.91         5.14 o                         
  -2   3   7        289.28        252.46         6.65 o                         
  -2   3   6          1.74          4.45         4.00 o                         
  -2   3   5         91.07         69.13         4.07 o                         
  -2   3   4         16.85         14.91         1.21 o                         
  -2  -3   3         40.63         41.19         1.35 o                         
  -2   3   2          7.13         10.05         0.94 o                         
  -2  -3   1        705.84        712.81         1.95 o                         
   2   3   0          3.97          3.94         0.89 o                         
  -2   3  -1        138.81        186.58         1.88 o                         
   2   3   2          0.36          2.45         0.93 o                         
   2   3   3         63.78         61.58         1.28 o                         
   2   3   4         10.54         13.23         1.77 o                         
   2  -3   5          0.36          8.09         2.62 o                         
   2  -3   6          0.33          9.14         3.10 o                         
   2  -3   7         10.25          9.42         3.66 o                         
   2  -3   8          0.51          8.32         4.19 o                         
   2   3   9        247.23        269.39         5.74 o                         
   2   3  10          0.09         10.00         5.17 o                         
  -2   4  11         27.42         33.56         8.44 o                         
  -2   4  10          0.26         14.72         7.17 o                         
  -2   4   9         85.81         96.99         6.96 o                         
  -2   4   8          4.73         -3.58         5.69 o                         
  -2   4   7        121.11        126.11         5.70 o                         
  -2   4   6         12.10         19.20         4.42 o                         
  -2   4   5         56.54         58.48         2.39 o                         
   2  -4  -4          8.47         14.65         1.11 o                         
   2  -4  -3         48.97         56.98         1.19 o                         
  -2   4   2        394.58        434.95         2.04 o                         
  -2   4   1        119.16        106.24         0.94 o                         
  -2  -4   0        182.96        211.13         2.56 o                         
  -2  -4  -1        525.91        530.13         3.42 o                         
   2   4   2        145.12        160.54         1.78 o                         
   2  -4   3         87.83         80.78         1.74 o                         
   2   4   4         17.41         23.99         1.62 o                         
   2  -4   5        264.04        259.28         3.30 o                         
   2  -4   6        290.16        279.56         4.29 o                         
   2  -4   7        131.03        113.26         3.92 o                         
   2  -4   8         16.95         24.24         3.85 o                         
   2  -4   9         14.21         32.69         4.91 o                         
   2  -4  10          2.50         14.59         5.53 o                         
  -2   5  11         79.83        112.04         9.28 o                         
  -2   5  10         12.12         25.34         7.46 o                         
  -2   5   9         51.72         45.05         7.30 o                         
  -2   5   8        439.16        420.45         8.61 o                         
  -2   5   7        318.34        309.37         7.63 o                         
  -2   5   6         18.61         22.84         4.83 o                         
  -2  -5   5         51.95         52.24         2.61 o                         
   2   5  -4         96.14        100.30         1.42 o                         
  -2   5   3          0.67          2.14         0.57 o                         
  -2  -5   2          0.16         -2.23         2.23 o                         
   2   5  -1        816.52        835.38         2.12 o                         
  -2   5   0        347.99        310.58         1.36 o                         
   2  -5   1        719.82        753.06         3.35 o                         
   2   5   2        138.45        112.87         1.40 o                         
  -2  -5  -3         31.23         19.45         2.82 o                         
  -2  -5  -4        171.50        175.81         3.86 o                         
   2   5   5         12.91         12.04         3.05 o                         
   2  -5   6        181.80        215.45         4.49 o                         
   2   5   7        413.08        419.53         5.92 o                         
   2  -5   8        175.07        181.88         5.31 o                         
   2  -5   9        109.93        138.06         7.06 o                         
   2   5  10          1.03         15.84         7.06 o                         
  -2   6  10         60.27         50.21         8.19 o                         
  -2   6   9         11.79         18.56         6.79 o                         
  -2   6   8         23.39         48.38         6.73 o                         
  -2   6   7        146.38        153.77         6.60 o                         
  -2   6   6       2209.18       2244.22         8.92 o                         
  -2   6   5        129.72        125.60         2.04 o                         
   2   6  -4        369.22        319.09         1.43 o                         
  -2  -6   3          1.14          7.84         1.67 o                         
  -2   6   2          5.48          4.82         1.13 o                         
  -2   6   1        119.32         99.90         1.26 o                         
  -2  -6   0       2701.64       2733.09         5.66 o                         
  -2  -6  -1          5.19          6.31         0.94 o                         
   2   6   2          3.69          6.54         1.04 o                         
  -2  -6  -3          0.18          3.63         1.89 o                         
   2   6   4        274.19        289.62         4.28 o                         
   2   6   5         60.65         56.15         3.60 o                         
   2   6   6       1451.29       1413.50        14.96 o                         
   2   6   7        230.90        232.28         9.69 o                         
   2   6   8         96.19        100.38         9.55 o                         
   2   6   9         24.55         24.91         9.38 o                         
   2   6  10         92.02         85.66        11.16 o                         
  -2   7  10         56.27         61.32         8.40 o                         
  -2   7   9          2.21          8.39         7.59 o                         
  -2   7   8        250.16        256.55         8.55 o                         
  -2   7   7        310.34        321.65         4.63 o                         
  -2  -7   6        214.10        200.14         4.06 o                         
  -2   7   5         19.58         21.87         0.90 o                         
  -2  -7   4        192.24        191.01         3.30 o                         
  -2  -7   3          1.52          1.33         1.71 o                         
  -2  -7   2       1424.06       1492.45         5.04 o                         
   2  -7  -1         99.68        109.61         1.23 o                         
  -2  -7   0         76.33         68.04         1.56 o                         
   2  -7   1        410.15        455.45         3.87 o                         
   2  -7   2       2461.47       2614.70         6.50 o                         
  -2  -7  -3          0.05          0.76         1.46 o                         
  -2   7  -4         92.92         89.56         2.98 o                         
   2   7   5         54.70         55.33         3.62 o                         
   2   7   6        218.35        201.72         9.02 o                         
   2   7   7        263.00        261.11        10.46 o                         
   2   7   8        257.92        279.97        11.26 o                         
   2   7   9         28.70         34.25        10.01 o                         
   2   7  10          5.25         21.14        11.22 o                         
  -2  -8  10         96.45        119.17         5.00 o                         
  -2   8   9          4.10         15.00         4.09 o                         
  -2   8   8         22.33         19.92         3.70 o                         
  -2  -8   7        234.62        216.10         4.56 o                         
  -2   8   6          2.49          2.54         1.06 o                         
  -2  -8   5         72.58         59.47         2.64 o                         
  -2  -8   4        176.48        166.38         3.89 o                         
   2  -8  -3          0.05          5.53         1.77 o                         
  -2  -8   2        589.10        586.27         4.56 o                         
  -2  -8   1         56.91         48.84         0.78 o                         
   2  -8   0         39.78         35.66         1.00 o                         
  -2  -8  -1         60.30         50.03         1.55 o                         
  -2  -8  -2        118.26        135.76         2.11 o                         
  -2   8  -3         96.52         85.82         3.55 o                         
   2  -8   4        286.80        273.41         2.79 o                         
  -2  -8  -5         66.14         71.92         4.02 o                         
   2   8   6         57.15         58.57         4.07 o                         
   2   8   7        265.64        307.81        11.33 o                         
   2   8   8          0.07          5.61         9.97 o                         
   2   8   9          1.03         -3.29        10.15 o                         
  -2   9  10         12.75         13.26         4.97 o                         
  -2   9   9         33.28         37.48         4.46 o                         
  -2   9   8          2.45         12.81         3.33 o                         
  -2  -9   7        138.16        142.55         4.91 o                         
  -2   9   6          3.62          9.02         3.01 o                         
  -2  -9   5         74.20         71.70         2.83 o                         
  -2   9   4        133.58        127.56         3.21 o                         
  -2   9   3          2.92         -0.90         2.25 o                         
  -2  -9   2          0.04         -0.13         1.66 o                         
  -2   9   1        357.24        322.69         1.36 o                         
  -2  -9   0          0.07          2.08         1.12 o                         
  -2  -9  -1         92.05         97.66         1.85 o                         
   2   9   2          0.72          3.29         1.54 o                         
  -2   9  -3         20.49         23.75         2.04 o                         
  -2  -9  -4          2.06          0.89         2.30 o                         
   2   9   5         23.84         26.95         2.68 o                         
  -2  -9  -6          1.03          8.24         2.80 o                         
   2   9   7         14.88         33.82         9.50 o                         
   2   9   8          8.26         21.24        10.34 o                         
   2   9   9        147.52        113.11        12.14 o                         
  -2  10   9        105.85        119.02         5.87 o                         
  -2  10   8          7.97         13.49         3.46 o                         
  -2 -10   7        161.68        176.37         4.40 o                         
  -2 -10   6         34.14         42.18         3.02 o                         
  -2 -10   5         70.15         53.53         3.00 o                         
  -2  10   4          0.70          6.66         2.53 o                         
  -2 -10   3          9.33         11.74         2.37 o                         
  -2 -10   2          0.04          1.61         2.20 o                         
   2 -10  -1          7.38          7.93         0.79 o                         
  -2 -10   0          3.22          7.33         1.23 o                         
  -2 -10  -1        199.93        185.17         2.65 o                         
   2 -10   2          0.79          2.24         1.65 o                         
  -2  10  -3          7.08          8.06         1.77 o                         
  -2 -10  -4         24.50         17.96         2.49 o                         
   2 -10   5          8.93          8.44         2.76 o                         
  -2 -10  -6          3.59          9.35         3.07 o                         
   2 -10   7        260.72        260.94         5.31 o                         
   2 -10   8          3.34          4.64         4.87 o                         
   2  10   9          5.03          4.77        11.76 o                         
  -2  11   9         74.99         60.80         4.26 o                         
  -2 -11   8          3.70         14.60         3.72 o                         
  -2 -11   7         15.93         13.73         3.31 o                         
  -2 -11   6         50.91         47.04         3.36 o                         
  -2 -11   5        135.55        140.73         4.59 o                         
  -2 -11   4          0.21          5.89         2.81 o                         
  -2 -11   3         29.35         28.66         3.18 o                         
  -2  11   2         20.37         26.12         2.58 o                         
   2 -11  -1         38.53         36.79         1.10 o                         
  -2 -11   0        113.65        113.62         1.49 o                         
  -2 -11  -1          3.07          0.79         1.90 o                         
  -2 -11  -2        187.12        195.22         4.36 o                         
   2 -11   3         92.16         73.44         2.80 o                         
  -2 -11  -4          6.53          9.31         2.54 o                         
   2 -11   5        214.64        248.01         4.52 o                         
   2 -11   6         49.55         55.15         3.33 o                         
   2 -11   7         12.14         27.87         4.42 o                         
   2  11   8          5.09         16.77         5.38 o                         
  -2 -12   8         21.70         19.84         4.06 o                         
  -2 -12   7         21.55         22.01         3.68 o                         
  -2 -12   6        201.73        195.14         5.08 o                         
  -2 -12   6        246.05        213.15         8.02 o                         
  -2 -12   5         18.31         27.49         3.61 o                         
  -2  12   4        224.20        263.07         5.05 o                         
  -2 -12   4        459.70        443.40         8.08 o                         
  -2  12   3         84.70         82.43         3.44 o                         
  -2 -12   2        352.52        346.08         4.89 o                         
  -2 -12   1        279.07        266.86         2.18 o                         
   2 -12   0        731.28        727.30         3.37 o                         
  -2 -12  -1        230.60        243.34         3.25 o                         
   2 -12   2        187.71        178.05         3.31 o                         
   2  12   3         18.73         31.84         2.59 o                         
   2  12   4        215.13        223.38         3.52 o                         
   2 -12   5         49.53         41.07         4.71 o                         
   2 -12   6         40.49         45.18         3.54 o                         
   2 -12   7         21.14         18.36         5.36 o                         
   2  12   7         44.74         67.50        14.38 o                         
   2  12   8         10.56         19.39        12.85 o                         
  -2 -13   8        407.10        400.43         5.90 o                         
  -2 -13   7          0.84          5.83         4.62 o                         
  -2 -13   7         24.09         56.20         8.28 o                         
  -2 -13   6         50.78         55.62         3.84 o                         
  -2  13   5          0.77          7.10         4.29 o                         
  -2 -13   5         29.02         54.98         7.12 o                         
  -2 -13   4        440.06        377.77         5.70 o                         
  -2 -13   4        715.02        516.57         9.11 o                         
  -2 -13   3          2.05          1.70         4.76 o                         
  -2 -13   3         14.75         24.42         5.03 o                         
  -2  13   2        261.05        272.76         4.42 o                         
  -2  13   1          0.81          7.79         3.37 o                         
  -2 -13   1          1.77         -0.97         5.62 o                         
   2 -13   0          1.03          5.38         1.41 o                         
  -2 -13  -1          0.88          6.82         1.55 o                         
  -2 -13  -2        576.55        567.01         5.25 o                         
   2 -13   2        862.31        859.70         6.88 o                         
   2  13   3         11.60         13.55         4.00 o                         
   2 -13   3         13.84         20.41         4.41 o                         
   2 -13   4        251.18        210.58         4.66 o                         
  -2 -13  -5         25.81         15.59         3.49 o                         
   2  13   6        109.22        102.03         5.35 o                         
   2 -13   6        164.81        200.43         6.74 o                         
   2  13   7         21.24         11.41        11.87 o                         
  -2 -14   7         75.38         88.22         5.65 o                         
  -2 -14   7        142.59        111.84         9.77 o                         
  -2 -14   6         83.43         95.91         5.40 o                         
  -2 -14   6        121.83        128.43         8.56 o                         
  -2 -14   5         96.63         94.44         5.87 o                         
  -2  14   5        157.90        155.15         6.91 o                         
  -2 -14   4         96.29         99.52         4.57 o                         
  -2 -14   4        325.25        274.88         8.14 o                         
  -2 -14   3         10.64         13.19         4.83 o                         
  -2 -14   3         12.76         11.47         5.43 o                         
  -2  14   2         66.29         75.77         4.22 o                         
  -2 -14   2         66.62         64.48         6.43 o                         
  -2 -14   1         19.13         21.91         4.72 o                         
  -2 -14   1        173.15        142.35         5.14 o                         
  -2 -14   0        145.68        152.94         4.20 o                         
   2 -14   1        140.70        125.05         2.74 o                         
  -2 -14  -1        161.64        155.39         3.69 o                         
   2 -14   2          0.31          1.14         2.13 o                         
  -2 -14  -3          1.93         11.20         4.93 o                         
   2 -14   3         13.58         30.90         4.41 o                         
   2  14   4        209.17        197.17         5.49 o                         
   2 -14   4        314.57        301.62         6.37 o                         
   2  14   5         55.97         56.31         5.34 o                         
   2  14   6         35.08         35.06        11.00 o                         
   2  14   7        143.91        182.94        16.33 o                         
  -2 -15   7         17.01         31.31         6.92 o                         
  -2  15   6          1.91         10.25         5.30 o                         
  -2 -15   6         16.55         57.28         8.56 o                         
  -2 -15   5         69.94         77.31         4.98 o                         
  -2 -15   5        121.86        120.73         8.59 o                         
  -2 -15   4         76.25         67.35         5.86 o                         
  -2  15   4         76.71         80.75         6.49 o                         
  -2 -15   3          1.15          3.72         5.00 o                         
  -2 -15   3         14.61         55.07         5.83 o                         
  -2 -15   2          9.83          9.62         4.25 o                         
  -2 -15   2         13.01          9.87         6.42 o                         
  -2 -15   1        125.98        118.62         5.76 o                         
  -2 -15   1        158.54        153.64         5.72 o                         
  -2 -15   0          2.24         11.45         3.84 o                         
  -2 -15   0          4.69         22.89         6.23 o                         
  -2 -15  -1         29.75         40.00         3.51 o                         
   2 -15   1        167.65        175.80         4.90 o                         
  -2 -15  -2          2.90          9.40         2.21 o                         
   2 -15   2         13.66         17.48         4.21 o                         
  -2 -15  -3         12.29         14.78         2.75 o                         
   2 -15   3         13.55          9.79         5.18 o                         
   2  15   4          0.42          5.82         4.87 o                         
   2  15   5         47.43         67.44        10.74 o                         
   2  15   6         15.46         51.44        15.11 o                         
  -2 -16   6          0.30          9.33         4.44 o                         
  -2 -16   5         18.04         16.66         6.23 o                         
  -2 -16   5         29.09         64.53         7.25 o                         
  -2 -16   4          1.62          0.53         5.92 o                         
  -2  16   4         32.70         41.21         6.91 o                         
  -2 -16   3         35.58         36.48         5.93 o                         
  -2 -16   3         41.03         67.98         6.37 o                         
  -2 -16   2          2.40          2.45         5.38 o                         
  -2 -16   2         13.98         39.12         5.73 o                         
  -2 -16   1         38.82         47.28         4.09 o                         
  -2  16   1        345.67        337.23        11.09 o                         
  -2 -16   0          0.53         -1.35         5.90 o                         
  -2 -16   0          1.11          7.09         5.31 o                         
  -2 -16  -1        280.32        294.55         5.08 o                         
   2 -16   1        322.82        316.37         4.97 o                         
  -2 -16  -2         10.58         15.28         3.42 o                         
   2  16   2         13.21         28.67        10.93 o                         
  -2 -16  -3          4.98          3.89         5.46 o                         
   2  16   3         43.92         49.43        11.71 o                         
   2 -16   4         28.39         23.76         4.20 o                         
   2  16   4         30.17         62.00        13.27 o                         
   2  16   5         29.84         78.93        14.26 o                         
  -2  17   5         43.85         44.20         4.91 o                         
  -2 -17   4         22.96         41.71         6.56 o                         
  -2  17   4         27.19         56.25         7.38 o                         
  -2 -17   3          2.15         -2.59         6.28 o                         
  -2  17   3         64.12         62.72         6.92 o                         
  -2 -17   2         92.34        107.11         6.78 o                         
  -2 -17   2         96.36        113.54         6.70 o                         
  -2 -17   1         14.37         18.79         4.03 o                         
  -2  17   1         18.05         47.63        11.27 o                         
  -2 -17   0          2.79         12.03         6.11 o                         
  -2  17   0          5.85         16.21         5.75 o                         
  -2 -17  -1          3.36          7.23         5.90 o                         
  -2 -17  -1         19.09         43.79         5.65 o                         
  -2 -17  -2          3.67          9.32         5.99 o                         
   2  17   2        104.75        131.67         5.74 o                         
   2  17   3         58.97         73.02        13.06 o                         
   2  17   4          3.86         19.80        11.61 o                         
  -2 -18   3        103.17        100.11         7.38 o                         
  -2 -18   3        173.77        159.90         9.09 o                         
  -2 -18   2        194.38        215.52         8.35 o                         
  -2 -18   2        281.87        249.21         9.89 o                         
  -2 -18   1          1.80          5.19         4.56 o                         
  -2 -18   0        154.39        163.83         5.03 o                         
   2  18   1         17.36         35.17         6.32 o                         
   2  18   2         79.92         75.79        10.18 o                         
   2  18   3        177.43        159.83        15.15 o                         
  -3   0  10          1.74         11.09         4.52 o                         
  -3   0   8          1.54          7.74         3.22 o                         
  -3   0   6         10.10         11.02         2.56 o                         
  -3   0   4          4.73          2.72         2.38 o                         
  -3   0   2        364.49        408.78         2.81 o                         
   3   0   0        371.20        332.18         3.31 o                         
   3   0   2          1.72          2.60         1.45 o                         
   3   0   4        588.22        666.02         5.17 o                         
   3   0   6        235.04        226.30         6.71 o                         
   3   0   8        142.36        131.66         7.66 o                         
   3   0  10         54.34         43.60         8.73 o                         
  -3  -1  11          6.89         12.67         3.52 o                         
  -3   1  10         84.47         78.25         3.55 o                         
  -3   1   9        319.13        278.48         4.00 o                         
  -3   1   8         39.80         45.82         2.40 o                         
  -3   1   7          3.90          7.55         1.97 o                         
  -3   1   6         76.62         73.24         2.48 o                         
  -3  -1   5        573.89        646.48         4.37 o                         
  -3   1   4          0.05          2.32         1.57 o                         
   3   1  -3        467.57        479.04         2.89 o                         
   3  -1  -2         22.25         24.19         1.30 o                         
   3   1  -1         78.49         79.93         1.05 o                         
  -3  -1   0         29.58         22.87         0.94 o                         
   3  -1   1         30.85         42.64         0.90 o                         
   3  -1   2        447.11        370.98         3.91 o                         
   3   1   3         97.49        106.64         1.31 o                         
   3   1   4        379.11        319.05         3.33 o                         
   3  -1   5          9.96         12.77         3.27 o                         
   3  -1   6         76.69         73.59         3.80 o                         
   3  -1   7         41.70         41.98         4.29 o                         
   3  -1   8        110.23        121.63         4.99 o                         
   3   1   9         47.76         29.21         5.24 o                         
   3  -1  10         22.89         31.96         5.83 o                         
  -3   2  10          5.17          5.13         2.74 o                         
  -3   2   9         43.68         47.25         2.60 o                         
  -3   2   8        175.25        195.78         2.82 o                         
  -3   2   7         41.90         50.66         2.72 o                         
  -3   2   6          4.16          4.45         1.75 o                         
  -3   2   5        214.37        219.29         3.00 o                         
  -3  -2   4        170.56        165.22         2.19 o                         
  -3   2   3         41.29         35.48         2.40 o                         
  -3  -2   2        465.22        459.98         2.14 o                         
   3  -2  -1        550.66        539.83         2.58 o                         
   3  -2   0          8.55         12.34         0.53 o                         
   3   2   1        269.59        273.26         1.97 o                         
   3   2   2        246.55        241.08         1.60 o                         
   3   2   3        544.43        534.63         2.48 o                         
   3   2   4        114.53        119.39         2.48 o                         
   3  -2   5        350.63        317.03         4.52 o                         
   3  -2   6        107.99        102.59         4.04 o                         
   3  -2   7         31.55         20.32         4.04 o                         
   3  -2   8        229.69        248.20         5.70 o                         
   3  -2   9         66.11         78.05         5.17 o                         
   3  -2  10         53.77         55.24         5.93 o                         
  -3   3  10          5.07          6.70         3.71 o                         
  -3   3   9         66.73         68.99         2.75 o                         
  -3   3   8          0.37          7.23         2.16 o                         
  -3   3   7        144.87        158.58         2.81 o                         
  -3   3   6         11.22         12.37         1.77 o                         
  -3  -3   5         24.30         18.77         1.65 o                         
   3  -3  -4         15.85         15.39         1.43 o                         
   3  -3  -3       2202.99       2243.00         6.19 o                         
  -3  -3   2          1.41          1.44         0.98 o                         
  -3   3   1        245.45        277.90         1.61 o                         
  -3  -3   0         80.60         83.82         1.55 o                         
  -3  -3  -1         29.40         27.47         1.30 o                         
   3   3   2          1.26          2.89         0.57 o                         
  -3   3  -3        999.29        934.48         3.73 o                         
   3  -3   4          5.29          8.79         1.78 o                         
   3  -3   5        101.58        101.92         3.10 o                         
   3  -3   6         12.15         13.78         3.36 o                         
   3  -3   7        192.85        206.42         4.77 o                         
   3  -3   8          7.49          5.34         4.34 o                         
   3  -3   9          3.10         11.54         4.98 o                         
   3  -3  10          6.73         13.05         5.58 o                         
  -3   4  10         10.88         19.96         4.17 o                         
  -3   4   9         38.44         59.05         3.01 o                         
  -3   4   8         38.60         45.56         2.71 o                         
  -3   4   7          0.47          3.65         2.10 o                         
  -3   4   6          0.09          9.01         1.99 o                         
  -3   4   5        491.90        522.59         4.36 o                         
  -3   4   4          1.94          6.51         1.41 o                         
   3  -4  -3         23.31         23.78         1.42 o                         
   3  -4  -2       1032.01       1053.84         3.43 o                         
  -3  -4   1        853.38        840.35         3.73 o                         
  -3  -4   0          0.56          1.22         1.18 o                         
  -3  -4  -1        548.11        568.03         3.59 o                         
   3   4   2        185.96        217.01         2.07 o                         
   3  -4   3        350.26        337.32         2.55 o                         
  -3   4  -4          9.18         10.15         1.74 o                         
   3  -4   5        483.06        400.50         5.61 o                         
   3   4   6         45.60         49.22         3.49 o                         
   3  -4   7          0.84          4.62         3.65 o                         
   3   4   8         27.80         42.38         4.13 o                         
   3  -4   9         67.68         64.88         5.24 o                         
   3  -4  10          7.39         14.85         5.90 o                         
  -3   5  10         56.08         61.02         4.41 o                         
  -3   5   9        125.33        125.66         4.42 o                         
  -3   5   8         69.43         80.00         2.96 o                         
  -3   5   7         13.63         17.28         2.31 o                         
  -3  -5   6        311.77        302.66         4.25 o                         
  -3  -5   5        125.49        130.72         2.28 o                         
   3  -5  -4          8.07         11.93         1.19 o                         
  -3  -5   3        422.58        428.93         2.34 o                         
   3  -5  -2        108.65        109.95         1.09 o                         
  -3   5   1        187.80        183.85         1.30 o                         
  -3   5   0        173.24        171.64         2.67 o                         
  -3  -5  -1        875.99        875.21         4.52 o                         
  -3  -5  -2        490.89        476.66         3.82 o                         
   3   5   3         62.47         64.00         2.84 o                         
   3   5   4        175.51        140.14         3.65 o                         
   3  -5   5          8.31         14.15         2.45 o                         
   3  -5   6        615.71        630.25         5.91 o                         
   3  -5   7         17.04         20.35         4.13 o                         
   3  -5   8        150.33        155.11         5.48 o                         
   3  -5   9          3.11         25.34         6.98 o                         
   3  -5  10          1.38         22.78         7.81 o                         
  -3   6  10          0.21         23.51         4.39 o                         
  -3   6   9         15.89         17.44         3.86 o                         
  -3  -6   8         97.95         99.66         4.07 o                         
  -3   6   7        541.80        541.15         5.58 o                         
  -3   6   6         21.31         27.97         2.95 o                         
  -3   6   5         10.97         11.95         1.27 o                         
   3   6  -4        275.12        188.94         4.51 o                         
  -3   6   3          4.84          4.33         1.69 o                         
   3  -6  -2          5.64         18.06         1.65 o                         
  -3   6   1          1.55          1.50         0.80 o                         
  -3  -6   0         17.34         20.44         2.06 o                         
  -3  -6  -1        174.72        183.91         2.69 o                         
  -3  -6  -2         86.37        108.52         2.05 o                         
   3  -6   3          4.70          7.28         1.35 o                         
   3   6   4         28.39         29.79         2.74 o                         
   3   6   5         93.12         91.14         4.16 o                         
   3   6   6        238.94        246.52         5.42 o                         
   3   6   7         42.85         41.40         9.01 o                         
   3   6   8          1.57          4.51         9.42 o                         
   3   6   9         10.17         22.63        10.12 o                         
  -3   7  10        128.48        134.27         5.19 o                         
  -3  -7   9         58.74         61.19         4.46 o                         
  -3   7   8          6.80          5.48         3.72 o                         
  -3   7   7         36.30         31.37         3.65 o                         
  -3  -7   6         74.03         84.37         1.83 o                         
  -3   7   5         20.32         27.77         3.06 o                         
  -3  -7   4         33.81         33.45         2.84 o                         
   3  -7  -3        442.57        438.75         4.12 o                         
  -3  -7   2        561.18        535.60         4.56 o                         
  -3  -7   1         30.81         28.51         1.01 o                         
  -3  -7   0          8.60          7.88         1.06 o                         
  -3  -7  -1         30.31         17.61         0.59 o                         
   3  -7   2         13.64          8.04         0.80 o                         
   3  -7   3         32.39         34.91         1.47 o                         
   3   7   4        433.98        380.38         4.48 o                         
   3   7   5         13.12         24.42         4.18 o                         
   3   7   6        268.15        261.28         5.64 o                         
   3   7   7         40.75         31.94         9.24 o                         
   3   7   8         37.74         28.61         9.92 o                         
   3   7   9          9.40         15.15        10.82 o                         
  -3  -8   9         66.27         78.68         3.96 o                         
  -3  -8   8         48.02         48.86         4.12 o                         
  -3  -8   7        300.51        316.05         5.48 o                         
  -3  -8   6         38.50         40.28         2.90 o                         
  -3  -8   5         75.45         85.45         3.64 o                         
  -3   8   4         88.29        106.65         3.70 o                         
  -3   8   3         15.91         18.25         2.23 o                         
  -3  -8   2        268.81        258.23         3.01 o                         
  -3  -8   1        161.67        158.32         1.55 o                         
  -3   8   0         14.01          9.22         0.94 o                         
  -3   8  -1          0.28          0.55         0.79 o                         
   3  -8   2        546.67        505.23         2.53 o                         
   3  -8   3        176.09        167.25         2.31 o                         
  -3  -8  -4          0.59          1.46         1.92 o                         
   3   8   5        261.82        260.75         3.83 o                         
   3   8   6         63.57         59.34         4.86 o                         
   3   8   7        143.87        141.07        10.46 o                         
   3   8   8         93.56         82.25        11.27 o                         
   3   8   9         31.58         26.42        11.79 o                         
  -3  -9   9         47.50         60.53         4.12 o                         
  -3  -9   8          0.81          1.06         4.06 o                         
  -3   9   7        117.87        112.97         3.68 o                         
  -3  -9   6         67.86         73.97         3.75 o                         
  -3  -9   5         53.84         53.85         3.69 o                         
  -3  -9   4         50.10         59.49         2.69 o                         
  -3  -9   3        605.57        606.51         5.29 o                         
  -3  -9   2          2.85          3.45         1.68 o                         
  -3   9   1        179.38        172.41         1.40 o                         
  -3   9   0        294.10        273.09         2.18 o                         
  -3  -9  -1         98.61         95.90         1.35 o                         
  -3  -9  -2          0.32          1.62         1.14 o                         
   3  -9   3        256.53        237.85         5.05 o                         
   3   9   4         11.97         14.49         2.33 o                         
   3   9   5         43.62         40.42         2.88 o                         
   3   9   6         57.36         61.67         3.03 o                         
   3   9   7        161.75        157.30        11.16 o                         
   3   9   8         51.23         55.57        11.95 o                         
   3   9   9          0.00          5.51        12.07 o                         
  -3 -10   9         28.01         26.12         4.12 o                         
  -3  10   8         21.62         19.23         4.46 o                         
  -3 -10   7         62.90         73.95         4.39 o                         
  -3  10   6         17.80         18.96         3.33 o                         
  -3 -10   5        503.05        564.56         5.76 o                         
  -3 -10   4         13.54         11.98         3.31 o                         
  -3 -10   3          0.03          0.76         2.58 o                         
  -3  10   2        144.02        126.41         2.53 o                         
  -3 -10   1        145.95        117.30         1.13 o                         
  -3 -10   0          6.79          8.02         1.38 o                         
  -3 -10  -1         68.60         66.12         1.98 o                         
  -3 -10  -2          0.16          3.29         1.32 o                         
   3 -10   3        109.16        109.25         2.35 o                         
  -3 -10  -4          9.01          7.86         2.40 o                         
   3  10   5        747.47        705.73         5.52 o                         
   3  10   6          1.00          9.16         4.63 o                         
   3  10   7          5.25          7.65        11.29 o                         
   3  10   8         13.01         11.81        12.05 o                         
  -3  11   8        179.28        175.63         6.26 o                         
  -3 -11   7        140.83        164.70         5.30 o                         
  -3  11   6         19.23         12.75         3.47 o                         
  -3 -11   5        193.98        208.21         4.68 o                         
  -3 -11   4          0.27          0.67         3.00 o                         
  -3 -11   3        135.99        131.13         3.31 o                         
  -3 -11   2         12.35          8.22         3.31 o                         
  -3 -11   1         70.22         76.64         2.41 o                         
  -3 -11   0        796.56        744.62         4.19 o                         
  -3  11  -1        400.56        362.61         4.00 o                         
   3 -11   2         54.06         55.44         1.78 o                         
   3 -11   3         51.07         46.52         2.19 o                         
   3 -11   4         27.89         27.09         2.56 o                         
   3  11   5         13.94         25.03         4.83 o                         
   3  11   6         11.50         10.66         4.98 o                         
   3  11   7        230.85        225.73        13.35 o                         
   3  11   8        109.43        146.65        14.00 o                         
  -3 -12   8          0.18         16.02         4.33 o                         
  -3  12   7         37.89         52.88         5.22 o                         
  -3 -12   6         17.44         24.44         4.62 o                         
  -3 -12   5         30.28         38.33         3.48 o                         
  -3 -12   4        110.26        102.27         4.30 o                         
  -3 -12   3          0.04          5.02         2.97 o                         
  -3 -12   2         11.84         17.76         2.93 o                         
  -3 -12   1        771.18        730.60         5.96 o                         
  -3 -12   0          0.49          0.99         1.61 o                         
  -3  12  -1        131.34        122.00         3.46 o                         
   3 -12   2         42.10         38.19         2.31 o                         
  -3 -12  -3          2.25          7.69         4.16 o                         
   3  12   4         45.54         51.00         4.78 o                         
  -3 -12  -5         58.08         64.04         5.27 o                         
   3  12   6         86.48         78.88         5.52 o                         
   3  12   7         53.57         60.60        12.97 o                         
  -3 -13   7          0.15          0.17         4.18 o                         
  -3 -13   6         72.34         63.76         4.49 o                         
  -3 -13   5         30.93         38.82         4.33 o                         
  -3 -13   4         56.25         74.73         4.64 o                         
  -3 -13   3         16.17         13.60         3.97 o                         
  -3 -13   2        146.02        136.40         4.54 o                         
  -3 -13   1         61.08         64.88         3.20 o                         
  -3 -13   0        415.78        446.43         5.44 o                         
  -3 -13  -1          0.15          1.87         3.18 o                         
  -3 -13  -2          2.51          7.30         3.03 o                         
   3  13   3          4.99          7.44         4.37 o                         
   3  13   4        431.07        413.07         6.89 o                         
  -3 -13  -5          9.75          3.82         5.02 o                         
   3  13   6          0.41          6.24         5.66 o                         
   3  13   7          2.27          7.67         5.93 o                         
  -3  14   7         51.47         56.36         4.63 o                         
  -3 -14   6          8.88         17.48         4.64 o                         
  -3 -14   5         10.75         10.50         4.06 o                         
  -3 -14   4         51.01         46.44         4.26 o                         
  -3  14   3          0.76         11.69         4.39 o                         
  -3 -14   2         49.46         41.01         3.50 o                         
  -3 -14   1        323.16        365.23         5.37 o                         
  -3 -14   0         32.93         28.28         3.93 o                         
   3  14   1         12.72         13.28         3.23 o                         
   3  14   2        180.38        161.00         4.34 o                         
   3  14   3         42.32         42.72         4.94 o                         
   3  14   4          0.39          3.93         4.96 o                         
  -3 -14  -5         10.78         27.69         5.48 o                         
  -3 -14  -6         78.98         61.23         6.45 o                         
  -3 -15   6        127.81        113.80         5.75 o                         
  -3 -15   5         43.83         49.82         4.85 o                         
  -3 -15   4         26.55         28.74         4.68 o                         
  -3 -15   3        189.30        203.46         5.12 o                         
  -3 -15   2          0.03          7.50         3.99 o                         
  -3 -15   1         42.80         40.07         4.27 o                         
  -3 -15   0        315.38        309.33         5.60 o                         
  -3 -15  -1         78.81         90.28         4.29 o                         
  -3 -15  -2          4.19          7.66         3.65 o                         
   3  15   3         47.36         46.93         5.59 o                         
  -3 -15  -4         13.82         27.28         5.85 o                         
  -3 -15  -5          5.62         15.45         6.09 o                         
  -3 -16   5         86.62         87.55         5.59 o                         
  -3 -16   4          5.41         19.10         4.82 o                         
  -3 -16   3          0.41          9.41         4.44 o                         
  -3 -16   2          0.93          3.95         4.34 o                         
  -3 -16   1        336.22        349.03         6.10 o                         
  -3 -16   0         20.08         13.26         4.55 o                         
  -3 -16  -1        175.68        200.83         5.13 o                         
  -3 -16  -2         15.37         21.45         3.98 o                         
  -3 -16  -3         29.86         39.28         5.90 o                         
  -3 -16  -4          0.00          6.22         5.81 o                         
  -3 -17   4         24.03         29.48         7.70 o                         
  -3 -17   3         85.23         76.98         5.21 o                         
  -3 -17   2         11.32         11.69         4.76 o                         
  -3 -17   1         13.44         14.82         4.75 o                         
  -3 -17   0          9.18         19.28         4.64 o                         
  -3 -17  -1        133.75        113.72         5.48 o                         
  -3 -17  -2         17.64         23.30         4.24 o                         
   3  17   3         95.61         62.34         6.59 o                         
  -3 -18   1          7.25          6.54         5.06 o                         
  -3 -18   0          0.04          4.45         4.15 o                         
  -3 -18  -1          0.39         -0.22         8.17 o                         
  -4   0  10         29.41         36.70         5.46 o                         
  -4   0   8         17.29         13.84         4.24 o                         
  -4   0   6        377.92        346.10         5.67 o                         
  -4   0   4         55.37         64.72         3.55 o                         
   4   0  -2         93.66         99.49         2.39 o                         
  -4   0   0       6906.84       7304.35        10.56 o                         
  -4   0  -2          4.10          4.59         1.91 o                         
   4   0   4          4.29          6.21         2.04 o                         
   4   0   6         89.25         84.69         6.41 o                         
   4   0   8        406.64        389.89         9.22 o                         
  -4  -1  10          8.85         16.50         3.72 o                         
  -4  -1   9         19.45         26.99         3.24 o                         
  -4  -1   8        246.84        224.05         4.02 o                         
  -4  -1   7          0.05          5.36         2.64 o                         
  -4  -1   6          0.07         -2.25         2.48 o                         
  -4   1   5        531.23        543.45         4.49 o                         
  -4  -1   4        179.32        177.92         3.09 o                         
   4  -1  -3          4.34          6.07         1.49 o                         
   4   1  -2        225.35        205.36         1.76 o                         
  -4  -1   1        692.28        745.09         2.81 o                         
  -4  -1   0        339.70        320.78         2.20 o                         
   4  -1   1          0.01          2.23         0.90 o                         
   4  -1   2        495.97        456.53         3.07 o                         
   4   1   3         56.52         53.32         1.48 o                         
   4  -1   4        122.84        123.67         2.22 o                         
   4   1   5        171.02        167.19         4.32 o                         
   4   1   6        130.44        116.10         4.26 o                         
   4   1   7          0.53          4.88         4.46 o                         
   4  -1   8         71.27         73.28         5.06 o                         
   4  -1   9         64.05         48.23         5.78 o                         
  -4  -2  10         15.29         21.86         5.35 o                         
  -4  -2   9         26.36         28.36         3.37 o                         
  -4  -2   8        120.28        133.44         3.65 o                         
  -4  -2   7         18.93         23.53         2.89 o                         
  -4   2   6        149.98        149.65         3.17 o                         
  -4  -2   5         15.77         17.85         2.53 o                         
  -4  -2   4         40.98         41.81         2.46 o                         
  -4  -2   3         46.13         40.02         1.38 o                         
   4  -2  -2        233.93        207.70         2.18 o                         
  -4  -2   1        135.91        127.68         2.20 o                         
  -4   2   0        356.93        407.47         1.76 o                         
   4   2   1        196.32        194.57         2.41 o                         
   4  -2   2          6.41          8.06         0.99 o                         
   4  -2   3        137.76        144.71         2.57 o                         
   4  -2   4        216.02        199.52         2.52 o                         
   4  -2   5        166.30        161.69         3.83 o                         
   4  -2   6         31.74         32.39         3.76 o                         
   4  -2   7         52.89         45.01         4.44 o                         
   4   2   8          0.13         10.09         4.89 o                         
   4   2   9          0.01         13.02         5.28 o                         
  -4   3  10         11.64         21.09         5.08 o                         
  -4   3   9          2.45          7.83         4.38 o                         
  -4   3   8          0.03         11.64         3.09 o                         
  -4  -3   7        346.18        351.60         4.29 o                         
  -4   3   6          0.66          2.08         2.29 o                         
  -4  -3   5        100.42         90.66         2.82 o                         
  -4  -3   4         15.53         14.90         1.92 o                         
  -4  -3   3         31.28         28.25         1.34 o                         
  -4  -3   2          6.72          7.75         1.35 o                         
   4  -3  -1        276.27        265.93         2.42 o                         
  -4  -3   0          2.18          5.18         1.37 o                         
   4   3   1          1.93          6.03         1.49 o                         
   4  -3   2          1.49          0.79         0.54 o                         
   4  -3   3        182.18        187.09         1.64 o                         
   4  -3   4         15.17         16.91         1.70 o                         
   4  -3   5          0.59          2.25         2.69 o                         
   4  -3   6          2.95         10.50         3.58 o                         
   4  -3   7         50.95         46.13         4.32 o                         
   4   3   8          0.08         11.42         4.76 o                         
   4  -3   9        209.10        182.06         6.38 o                         
  -4   4  10          0.09          6.34         4.58 o                         
  -4  -4   9         45.01         50.48         4.13 o                         
  -4   4   8          4.70         11.18         3.56 o                         
  -4   4   7         21.80         17.27         2.42 o                         
  -4   4   6          0.01          4.80         2.07 o                         
  -4   4   5          2.80          3.56         1.92 o                         
  -4   4   4          0.30          0.72         1.98 o                         
   4   4  -3         73.25         70.89         1.57 o                         
  -4   4   2        164.13        183.99         2.31 o                         
  -4  -4   1        130.31        125.00         2.87 o                         
  -4  -4   0         21.12         18.90         1.55 o                         
  -4  -4  -1        423.58        407.91         3.90 o                         
   4   4   2          8.94         11.83         1.81 o                         
   4  -4   3         37.12         27.94         1.10 o                         
   4  -4   4          0.21          4.09         1.27 o                         
   4  -4   5        172.68        171.95         3.39 o                         
   4  -4   6        276.71        260.39         4.69 o                         
   4  -4   7         38.10         42.72         4.06 o                         
   4  -4   8         21.06         24.31         4.47 o                         
   4   4   9          0.62          9.16         9.90 o                         
  -4   5  10          3.16          8.00         4.51 o                         
  -4   5   9         13.21         20.58         4.11 o                         
  -4   5   8        245.64        253.43         4.84 o                         
  -4   5   7        189.27        224.56         4.40 o                         
  -4  -5   6         20.02         24.83         1.91 o                         
  -4   5   5         12.40         12.97         1.92 o                         
  -4  -5   4         93.35         93.63         1.88 o                         
  -4   5   3          4.36          8.10         1.45 o                         
  -4  -5   2          2.57          1.93         1.16 o                         
  -4   5   1        244.39        219.27         2.30 o                         
  -4  -5   0        294.95        280.10         3.15 o                         
  -4  -5  -1        164.26        175.32         3.29 o                         
   4   5   2         89.96         82.43         3.55 o                         
   4   5   3         35.87         32.10         3.68 o                         
  -4   5  -4         95.79         97.16         4.29 o                         
   4   5   5          2.45          5.58         4.13 o                         
   4  -5   6        127.38        135.92         5.32 o                         
   4  -5   7        283.41        293.68         5.70 o                         
   4   5   8         24.00          8.11         9.66 o                         
   4   5   9         65.54         50.22        11.06 o                         
  -4  -6   9          1.61          6.87         4.27 o                         
  -4   6   8         95.21        107.28         4.45 o                         
  -4   6   7         54.23         68.91         3.17 o                         
  -4   6   6       1305.05       1239.14         7.35 o                         
  -4  -6   5         69.14         62.61         1.92 o                         
  -4   6   4        166.79        188.67         3.30 o                         
  -4   6   3          7.64         14.55         1.24 o                         
  -4  -6   2          0.07          1.45         1.23 o                         
  -4  -6   1         33.80         31.76         1.97 o                         
  -4  -6   0        599.63        516.82         4.55 o                         
  -4  -6  -1          3.74          9.72         2.58 o                         
  -4  -6  -2         12.20         15.29         2.27 o                         
  -4   6  -3          1.34          4.00         1.08 o                         
   4   6   4        177.65        180.95         4.97 o                         
   4   6   5         15.10         26.01         4.53 o                         
   4   6   6        701.31        649.20         8.02 o                         
   4   6   7        147.22        157.55        10.71 o                         
   4   6   8        107.73        104.19        11.00 o                         
   4   6   9         16.82         32.61        10.86 o                         
  -4   7   9         10.00         10.28         4.53 o                         
  -4  -7   8         74.16         77.75         3.82 o                         
  -4   7   7        228.41        224.81         4.96 o                         
  -4   7   6         55.07         53.77         3.76 o                         
  -4  -7   5         33.43         43.10         3.27 o                         
  -4  -7   5         48.54         39.88         6.30 o                         
  -4  -7   4        185.42        189.24         4.07 o                         
  -4  -7   3          1.59          6.69         1.77 o                         
  -4  -7   2        450.30        419.71         2.77 o                         
   4  -7  -1          0.68          2.62         1.88 o                         
  -4  -7   0         87.61        104.41         2.68 o                         
  -4  -7  -1        138.30        141.52         3.48 o                         
   4   7   2       1096.76       1006.74         6.38 o                         
  -4   7  -3          8.75          3.88         1.04 o                         
  -4  -7  -4         13.81          5.48         4.13 o                         
   4   7   5         86.43         82.70         5.23 o                         
   4   7   6         76.20         69.13         5.39 o                         
   4   7   7        125.97        138.77        10.95 o                         
   4   7   8         92.23         58.58        11.29 o                         
  -4  -8   9          0.34          7.50         4.00 o                         
  -4  -8   8         17.46         19.28         3.84 o                         
  -4   8   7         55.12         64.31         3.46 o                         
  -4  -8   6         10.84          8.20         3.50 o                         
  -4  -8   6         28.57         28.06         7.16 o                         
  -4   8   5          1.07          2.38         3.26 o                         
  -4  -8   5        169.96        170.20         7.05 o                         
  -4   8   4         49.98         51.15         3.61 o                         
  -4   8   3          0.74         -2.16         2.16 o                         
  -4  -8   2        367.42        351.09         2.21 o                         
  -4  -8   1         48.71         34.48         0.97 o                         
  -4  -8   0         20.60         18.56         2.26 o                         
  -4  -8  -1         54.51         42.25         3.17 o                         
  -4  -8  -2          3.08          2.68         2.61 o                         
   4   8   3         51.75         44.19         4.44 o                         
   4   8   4        154.29        118.85         5.15 o                         
   4   8   5         16.19         20.39         5.14 o                         
   4   8   6         92.82        108.62         5.78 o                         
   4   8   7        102.07         91.34        11.31 o                         
   4   8   8          4.83         41.29        11.95 o                         
  -4  -9   8          0.01         15.14         3.80 o                         
  -4   9   7        183.17        195.78         4.99 o                         
  -4  -9   7        190.94        186.04         8.65 o                         
  -4   9   6          0.65          2.12         3.83 o                         
  -4  -9   6         20.31         17.43         7.34 o                         
  -4   9   5         47.47         54.07         3.61 o                         
  -4  -9   5         82.06         82.14         6.74 o                         
  -4   9   4        107.16        109.30         4.13 o                         
  -4  -9   3          5.27          8.22         2.63 o                         
  -4  -9   3          6.11         23.19         6.15 o                         
  -4  -9   2          1.60          2.72         1.83 o                         
  -4  -9   1        194.73        153.52         4.06 o                         
  -4  -9   0          2.39          5.90         3.22 o                         
  -4  -9  -1          0.94         -1.65         3.10 o                         
  -4  -9  -2          0.77         -1.42         2.74 o                         
   4   9   3         63.67         71.89         4.76 o                         
  -4  -9  -4         31.59         30.76         4.74 o                         
  -4  -9  -5         17.96         29.28         5.19 o                         
   4   9   6          7.10         15.54         5.25 o                         
   4   9   7         55.49         64.88         6.10 o                         
   4   9   8          5.23         -3.48        13.01 o                         
  -4  10   8          9.70         13.81         4.86 o                         
  -4 -10   7         37.51         47.45         4.52 o                         
  -4 -10   7         45.60         50.03         8.50 o                         
  -4  10   6         43.64         39.18         4.25 o                         
  -4 -10   6         83.95        105.96         7.66 o                         
  -4  10   5        130.20        135.49         4.25 o                         
  -4 -10   5        134.48        110.53         7.88 o                         
  -4 -10   4          5.74         12.76         3.42 o                         
  -4 -10   4         13.13         23.48         6.46 o                         
  -4 -10   3         24.83         29.72         3.58 o                         
  -4  10   2          5.22         10.19         2.26 o                         
  -4 -10   1         40.79         34.78         3.60 o                         
  -4 -10   0         22.12         20.58         3.68 o                         
  -4 -10  -1        178.67        169.55         4.25 o                         
  -4 -10  -2          3.42          5.80         2.87 o                         
  -4 -10  -3          6.75          3.14         4.58 o                         
   4  10   4          3.91          6.28         4.85 o                         
  -4 -10  -5         36.82         42.26         5.56 o                         
   4  10   6          7.39         14.94         5.42 o                         
   4  10   7        143.50        131.79         6.60 o                         
  -4  11   8          0.38          1.19         7.96 o                         
  -4  11   7         29.78         38.36         4.84 o                         
  -4 -11   7         46.08         51.40         8.27 o                         
  -4  11   6         10.60         17.22         4.44 o                         
  -4 -11   6        125.46        131.87         8.65 o                         
  -4  11   5         36.11         34.63         5.84 o                         
  -4 -11   5         47.36         62.91         5.22 o                         
  -4  11   4         11.28         16.65         4.83 o                         
  -4 -11   4         83.41         76.16         5.26 o                         
  -4  11   3          4.15         16.56         3.31 o                         
  -4 -11   3        167.98        168.38         7.25 o                         
  -4 -11   2         14.78         29.59         3.75 o                         
  -4 -11   1         33.98         26.12         3.70 o                         
  -4 -11   0        165.68        160.83         4.54 o                         
  -4 -11  -1         27.80         26.77         3.63 o                         
   4  11   2        149.67        139.52         3.73 o                         
   4  11   3         65.89         64.32         5.12 o                         
  -4 -11  -4         10.28         14.43         5.11 o                         
   4  11   5        104.93         98.44         5.86 o                         
   4  11   6         14.89         17.65         5.86 o                         
   4  11   7         33.17         45.33         6.49 o                         
  -4 -12   7         10.49         12.97         6.97 o                         
  -4 -12   7         17.89         18.82         9.21 o                         
  -4 -12   6        159.97        156.67         5.46 o                         
  -4 -12   5         18.81         39.89         6.68 o                         
  -4 -12   5        161.96        155.35         8.44 o                         
  -4 -12   4        103.40         96.45         5.49 o                         
  -4 -12   3         33.97         22.84         5.99 o                         
  -4 -12   3         69.33         44.05         7.02 o                         
  -4 -12   2        195.26        185.15         4.80 o                         
  -4 -12   1        100.02         90.49         4.23 o                         
  -4 -12   0        298.67        307.33         5.22 o                         
  -4 -12  -1        115.27        104.57         4.30 o                         
  -4 -12  -2         32.30         27.97         3.35 o                         
  -4 -12  -3          0.24          2.46         6.64 o                         
   4  12   3        113.13        103.96        11.42 o                         
   4  12   4        130.78        123.51         6.07 o                         
   4  12   5         52.43         60.63         6.21 o                         
  -4 -12  -6          6.75         18.70         6.21 o                         
  -4 -13   6          3.96         19.37         6.81 o                         
  -4 -13   6         18.65         43.43         8.66 o                         
  -4 -13   5          0.63          7.81         6.52 o                         
  -4 -13   5        107.23         78.32         8.52 o                         
  -4 -13   4        349.01        301.12         6.45 o                         
  -4 -13   3         17.01         30.65         6.48 o                         
  -4 -13   3        378.78        387.79         9.09 o                         
  -4 -13   2         60.50         57.01         4.23 o                         
  -4 -13   1         11.90         31.21         6.40 o                         
  -4 -13   1         12.34         39.76         7.02 o                         
  -4 -13   0          0.40         -4.89         6.36 o                         
  -4 -13   0         13.43         25.71         6.46 o                         
   4  13   1          1.96         10.56         4.75 o                         
  -4 -13  -1         68.18         88.18         6.35 o                         
  -4 -13  -2        330.49        306.73         5.39 o                         
   4  13   2        349.11        283.28        12.38 o                         
   4  13   3          3.44         16.27         5.49 o                         
   4  13   4         97.39         95.27         6.23 o                         
  -4 -13  -5         13.42         17.23         6.15 o                         
   4  13   6         58.38         49.25         6.70 o                         
  -4 -14   6         52.37         59.72         7.94 o                         
  -4 -14   5         40.97         45.19         7.37 o                         
  -4 -14   5        160.83        175.24         9.16 o                         
  -4 -14   4         17.54         43.02         5.95 o                         
  -4 -14   3          7.75         12.28         6.70 o                         
  -4 -14   3         14.57         26.90         7.56 o                         
  -4 -14   2         66.61         93.36         6.78 o                         
  -4 -14   2        173.03        152.39         7.81 o                         
  -4 -14   1          1.75          8.72         4.41 o                         
  -4 -14   0         77.98         86.23         4.67 o                         
   4  14   1         97.21         96.37         5.62 o                         
  -4 -14  -1        170.13        165.37         7.08 o                         
  -4 -14  -2          6.23          9.32         5.53 o                         
  -4 -14  -2         14.71         26.58         6.01 o                         
  -4 -14  -3          1.73         16.89         5.92 o                         
   4  14   4        109.50         96.80         6.64 o                         
   4  14   5         18.52         31.00         6.54 o                         
  -4 -15   5         63.99         61.20        10.20 o                         
  -4 -15   4         59.93         61.42         7.33 o                         
  -4 -15   4         83.93        109.57         8.94 o                         
  -4 -15   3          0.01         -0.87         7.00 o                         
  -4 -15   3          0.16         17.57         8.11 o                         
  -4 -15   2          1.58         22.70         5.78 o                         
  -4 -15   1         75.49         71.71         7.60 o                         
  -4 -15   1         84.38         98.30         7.97 o                         
  -4 -15   0          8.12          5.36         4.48 o                         
  -4 -15  -1          0.00         22.90         5.55 o                         
  -4 -15  -1          1.73         14.32         6.79 o                         
  -4 -15  -2          0.14          7.95         5.89 o                         
  -4 -15  -2          0.14         25.46         6.03 o                         
  -4 -15  -3         21.93         19.16         7.66 o                         
   4  15   3         87.52         71.08        14.22 o                         
  -4 -15  -4         21.90         21.40         6.63 o                         
  -4 -16   3         42.48         42.59         7.84 o                         
  -4 -16   3         46.60         42.99         8.76 o                         
  -4 -16   2         21.54         35.78         7.85 o                         
  -4 -16   2        292.81        267.50        10.11 o                         
  -4 -16   1          0.75         10.05         7.52 o                         
  -4 -16   1          5.23         44.37         7.74 o                         
  -4 -16   0          4.91         25.24         5.83 o                         
  -4 -16  -1        247.82        272.67         6.21 o                         
  -4 -16  -1        271.39        274.25        11.12 o                         
  -4 -16  -2          3.76         -6.56         7.84 o                         
  -4 -16  -2         50.27         60.66         5.97 o                         
  -4 -16  -3          0.19          4.94         8.96 o                         
  -5   0   8         15.43         16.62         6.61 o                         
  -5   0   6          3.34         13.74         5.86 o                         
  -5   0   4          1.77          7.13         3.65 o                         
  -5   0   2        105.33         91.32         3.33 o                         
  -5   0   0        353.32        384.12         3.68 o                         
   5   0   2          0.29          6.21         2.84 o                         
  -5   0  -4        421.88        400.30         6.33 o                         
   5   0   6        228.76        236.82         9.81 o                         
  -5  -1   9        320.55        246.22         8.91 o                         
  -5   1   8         65.23         76.16         4.74 o                         
  -5  -1   7         10.78         13.12         4.27 o                         
  -5  -1   6         39.31         37.10         3.94 o                         
  -5   1   5        442.22        429.62         5.33 o                         
  -5  -1   4         46.66         57.97         3.92 o                         
  -5  -1   3        316.85        309.22         3.60 o                         
  -5  -1   2         93.91         99.92         2.50 o                         
  -5  -1   1         44.23         42.00         1.80 o                         
  -5   1   0         45.48         39.71         1.63 o                         
   5   1   1        102.61        106.20         1.99 o                         
   5  -1   2        317.88        280.62         2.39 o                         
   5   1   3         44.66         50.05         4.03 o                         
   5  -1   4        455.59        414.89         4.94 o                         
   5  -1   5         42.04         56.42         5.27 o                         
   5  -1   6         10.84         32.50         5.39 o                         
   5  -1   7         59.83         65.56         9.79 o                         
   5  -1   8        337.50        309.90        11.84 o                         
  -5  -2   9        140.29        140.48         8.83 o                         
  -5  -2   8         74.83         84.39         7.44 o                         
  -5   2   7        102.83        105.52         4.50 o                         
  -5   2   6         82.98         68.26         4.24 o                         
  -5  -2   5         83.09         90.61         3.39 o                         
  -5  -2   4        279.03        299.91         4.85 o                         
   5  -2  -3        156.71        148.79         3.73 o                         
   5  -2  -2        181.44        162.90         2.92 o                         
  -5  -2   1        272.88        261.71         2.67 o                         
   5  -2   0          1.28          9.47         1.53 o                         
  -5  -2   0        298.45        287.52         3.99 o                         
  -5  -2  -1        177.57        153.57         3.21 o                         
  -5  -2  -2        161.76        157.36         4.69 o                         
   5   2   3        265.81        243.11         4.25 o                         
   5  -2   4         86.54         87.57         3.62 o                         
   5  -2   5         75.98         78.58         4.04 o                         
   5  -2   6         99.37         97.91         9.93 o                         
   5  -2   7         81.60        122.14        10.35 o                         
   5   2   8        128.92        154.99        12.09 o                         
  -5  -3   9         54.21         26.94         7.73 o                         
  -5  -3   8        106.15         85.11         7.76 o                         
  -5  -3   7         80.81         80.82         4.46 o                         
  -5  -3   6        119.64        136.98         3.63 o                         
  -5  -3   5         17.43         18.36         3.66 o                         
  -5  -3   4        113.20        119.64         3.40 o                         
  -5  -3   3        425.01        388.08         4.76 o                         
  -5  -3   2         21.77         20.15         2.57 o                         
  -5   3   1         34.74         32.86         1.64 o                         
  -5  -3   1         55.66         77.98         3.21 o                         
  -5  -3   0         57.14         63.13         3.95 o                         
  -5  -3  -1         20.41         34.25         2.54 o                         
  -5  -3  -2        465.22        392.13         6.08 o                         
  -5  -3  -3        103.68        144.59         5.15 o                         
  -5  -3  -4         18.89         30.10         5.50 o                         
   5   3   5        109.98        107.09         6.42 o                         
   5  -3   6         86.93         92.53        10.61 o                         
   5  -3   7         97.15         95.13        11.15 o                         
   5  -3   8         57.84         63.58        13.03 o                         
  -5  -4   9         18.75         25.98         8.14 o                         
  -5  -4   8         25.45         34.85         7.64 o                         
  -5  -4   7         34.68         43.74         4.93 o                         
  -5   4   6         88.42         87.20         3.68 o                         
  -5  -4   5        161.18        131.18         4.28 o                         
  -5  -4   4        175.23        168.43         3.44 o                         
  -5  -4   3        114.99        128.03         4.45 o                         
  -5   4   2        288.67        261.64         3.29 o                         
   5  -4  -2        448.07        419.46         5.18 o                         
  -5   4   1        314.81        230.42         1.50 o                         
  -5  -4   1        323.11        338.78         3.70 o                         
  -5  -4   0        352.19        356.73         5.27 o                         
  -5  -4  -1        461.61        423.64         3.92 o                         
  -5  -4  -2        119.73        134.15         5.46 o                         
  -5  -4  -3        160.29        148.10         5.61 o                         
   5   4   4        176.33        141.98         6.38 o                         
  -5  -4  -5         80.77         91.99         6.61 o                         
   5   4   6         31.73         48.99         6.56 o                         
   5  -4   7         27.52         54.84        11.48 o                         
   5   4   8         17.39         62.21        13.75 o                         
  -5  -5   9        201.03        191.98         6.84 o                         
  -5  -5   8          8.64         23.52         5.57 o                         
  -5  -5   7        257.49        249.28         6.19 o                         
  -5  -5   6        147.52        158.65         5.56 o                         
  -5  -5   5        126.36        129.40         4.16 o                         
  -5  -5   4         45.12         47.01         3.54 o                         
  -5  -5   3        382.42        356.96         4.38 o                         
  -5   5   2          1.88          8.00         1.85 o                         
  -5  -5   2        448.67        422.42         5.44 o                         
  -5  -5   1         71.72         76.59         3.02 o                         
  -5  -5   0         68.18         60.93         3.44 o                         
  -5  -5  -1        410.22        373.44         4.85 o                         
  -5  -5  -2        391.38        368.00         4.59 o                         
  -5  -5  -3         46.66         42.55         5.61 o                         
  -5  -5  -4        126.15        130.01         6.50 o                         
   5   5   5        155.40        154.88         6.89 o                         
   5   5   6        236.17        216.66         7.56 o                         
   5   5   7          8.30         57.88        12.85 o                         
   5   5   8        201.52        142.16        14.79 o                         
  -5  -6   8         97.14         77.08         6.27 o                         
  -5  -6   7        688.04        715.47         8.34 o                         
  -5  -6   6        140.31        151.21         5.59 o                         
  -5  -6   5         79.86         85.31         4.97 o                         
  -5  -6   4        109.29         99.93         3.52 o                         
  -5  -6   3         65.42         73.71         2.99 o                         
  -5   6   2         17.84         28.90         1.71 o                         
  -5  -6   2        152.88        163.25         3.60 o                         
  -5  -6   1         39.78         38.29         4.09 o                         
  -5  -6   0         37.07         35.21         4.06 o                         
   5   6   1        142.89        161.40         4.16 o                         
  -5  -6  -2         62.33         52.02         5.42 o                         
   5   6   3        119.54        129.45         6.08 o                         
  -5  -6  -4         73.20         90.47         6.11 o                         
   5   6   5        132.89        145.76         7.08 o                         
   5   6   6        702.16        669.32        10.23 o                         
   5   6   7        105.33        101.97        14.36 o                         
   5   6   8          0.04          4.17        11.98 o                         
  -5  -7   8         10.08         40.46         6.35 o                         
  -5  -7   7        291.88        330.83         6.60 o                         
  -5  -7   6         50.32         71.37         5.57 o                         
  -5  -7   5        202.53        191.97         5.55 o                         
  -5  -7   4          2.16         20.90         4.61 o                         
  -5  -7   3        210.07        196.26         5.52 o                         
  -5  -7   2        466.05        423.35         6.04 o                         
  -5  -7   1         28.55         28.61         4.28 o                         
  -5  -7   0         27.28         26.66         4.38 o                         
  -5  -7  -1        501.61        487.10         5.77 o                         
  -5  -7  -2        224.87        231.27         4.26 o                         
  -5  -7  -3          1.97         20.29         5.81 o                         
  -5  -7  -4        185.74        175.02         6.93 o                         
   5   7   5         51.26         86.63         7.26 o                         
   5   7   6        267.02        226.68         8.58 o                         
   5   7   7          9.44         29.28        14.90 o                         
  -5  -8   8         48.23         44.08         6.31 o                         
  -5  -8   7        244.91        248.48         7.08 o                         
  -5  -8   6        140.89        152.07         5.97 o                         
  -5  -8   5         35.17         42.53         5.32 o                         
  -5  -8   4        143.68        140.82         5.27 o                         
  -5  -8   3        269.24        260.81         5.70 o                         
  -5  -8   2         54.15         47.43         4.67 o                         
  -5  -8   1        174.58        156.88         5.17 o                         
  -5  -8   0        186.43        172.94         5.11 o                         
  -5  -8  -1         59.22         55.28         4.33 o                         
  -5  -8  -2        252.05        246.87         6.72 o                         
  -5  -8  -3        143.71        141.99         6.79 o                         
  -5  -8  -4         36.37         44.89         6.55 o                         
   5   8   5        130.44        137.80         8.12 o                         
   5   8   6        263.74        245.45         8.79 o                         
   5   8   7         45.66        115.44        15.72 o                         
  -5  -9   7         95.47        100.70         6.29 o                         
  -5  -9   6        114.44        118.32         6.21 o                         
  -5  -9   5         30.45         51.82         5.32 o                         
  -5  -9   4         55.70         67.50         5.39 o                         
  -5  -9   3        168.76        183.25         5.61 o                         
  -5  -9   2         34.48         33.34         4.89 o                         
  -5  -9   1        124.93        113.02         5.08 o                         
  -5  -9   0        118.89        124.24         5.00 o                         
  -5  -9  -1         31.50         38.53         3.87 o                         
  -5  -9  -2        183.18        171.47         4.41 o                         
  -5  -9  -3         53.05         62.19         6.81 o                         
  -5  -9  -4         33.13         32.86         6.96 o                         
   5   9   5        110.92         89.35         8.37 o                         
   5   9   6         96.58         91.66         8.37 o                         
   5   9   7         76.73         76.48         6.96 o                         
  -5 -10   7         59.75         70.60         6.29 o                         
  -5 -10   6        299.04        293.88         7.44 o                         
  -5 -10   5        163.56        173.25         6.15 o                         
  -5 -10   4         69.01         79.79         5.69 o                         
  -5 -10   3         17.91         19.98         5.08 o                         
  -5 -10   2         72.00         79.99         5.42 o                         
  -5 -10   1         34.59         50.70         5.06 o                         
  -5 -10   0         37.79         47.48         4.79 o                         
  -5 -10  -1         76.59         85.66         4.29 o                         
  -5 -10  -2         18.69         33.26         4.79 o                         
   5  10   3         63.13         67.91         7.15 o                         
  -5 -10  -4        178.41        147.00         8.12 o                         
  -5 -10  -5        274.33        284.93         9.53 o                         
   5  10   6         64.13         73.68         8.47 o                         
  -5 -11   6         28.12         46.13         6.23 o                         
  -5 -11   5        132.85        141.84         6.52 o                         
  -5 -11   4         20.41         44.53         5.56 o                         
  -5 -11   3        110.59        106.18         5.85 o                         
  -5 -11   2        268.41        231.65         6.53 o                         
  -5 -11   1        519.38        526.66         7.86 o                         
  -5 -11   0        475.35        478.49         7.30 o                         
  -5 -11  -1        253.39        235.65         5.88 o                         
  -5 -11  -2        115.96         98.82         4.60 o                         
  -5 -11  -3         19.75         23.38         7.28 o                         
  -5 -11  -4        145.42        119.16         8.21 o                         
  -5 -11  -5         30.74         47.91         8.40 o                         
   5  11   6          0.99         15.60         6.96 o                         
  -5 -12   6         40.95         52.11         6.70 o                         
  -5 -12   5        120.85        148.62         6.85 o                         
  -5 -12   4         69.93         80.16         6.36 o                         
  -5 -12   3         20.22         36.88         5.63 o                         
  -5 -12   2         18.74         27.77         5.63 o                         
  -5 -12   1        537.06        492.12         8.44 o                         
  -5 -12   0        587.16        553.96         7.66 o                         
  -5 -12  -1         17.56         33.00         4.52 o                         
  -5 -12  -2         18.60         38.20         4.62 o                         
  -5 -12  -3         75.63         72.05         8.14 o                         
  -5 -12  -4        113.79         99.33         8.52 o                         
  -5 -12  -5         39.29         66.71         8.94 o                         
  -5 -13   5        292.88        298.50         7.95 o                         
  -5 -13   4          8.76         32.77         6.39 o                         
  -5 -13   3         21.77         41.20         6.05 o                         
  -5 -13   2         85.77         93.92         6.39 o                         
  -5 -13   1        291.07        293.08         7.69 o                         
  -5 -13   0        271.31        287.48         7.20 o                         
  -5 -13  -1         93.88        104.93         5.11 o                         
  -5 -13  -2         20.94         46.49         4.83 o                         
  -5 -13  -3          8.49         34.91         8.44 o                         
  -5 -13  -4        268.87        231.76         9.86 o                         
  -5 -14   4         50.92         83.89         7.10 o                         
  -5 -14   3         94.29         92.04         6.78 o                         
  -5 -14   2         14.11         32.75         6.23 o                         
  -5 -14   1        373.92        364.96         8.12 o                         
  -5 -14   0        402.07        390.34         8.12 o                         
  -5 -14  -1         14.58         59.26         7.50 o                         
  -5 -14  -2         86.21         92.06         5.24 o                         
  -5 -14  -3         53.57         66.46         9.27 o                         
  -5 -15   2         38.24         52.35         7.06 o                         
  -5 -15   1        114.06        110.75         7.06 o                         
  -5 -15   0        104.73         95.59         6.82 o                         
  -5 -15  -1         35.04         72.47         8.33 o                         
  -6   0   6         75.51         83.27         4.09 o                         
  -6   0   4         12.82         12.38         3.42 o                         
  -6   0   2         84.49        100.64         3.06 o                         
  -6   0   0       1443.74       1352.84         5.60 o                         
   6   0   2         40.71         60.36         6.01 o                         
   6   0   4          1.77         12.56         5.90 o                         
   6   0   6         15.00          0.20        47.04 o                         
  -6  -1   8         75.45         89.59         7.22 o                         
  -6  -1   7         47.00         65.05         4.71 o                         
  -6  -1   6         68.55         87.29         3.81 o                         
  -6  -1   5        210.78        193.52         5.27 o                         
  -6  -1   4        161.72        168.25         4.61 o                         
  -6  -1   3        143.00        149.93         4.18 o                         
  -6  -1   2         64.11         65.54         3.26 o                         
  -6  -1   1        624.25        551.83         4.98 o                         
  -6  -1   0        654.36        554.62         3.66 o                         
  -6  -1  -1         69.14         64.72         3.68 o                         
  -6  -1  -2        132.69        153.15         4.67 o                         
   6   1   3        165.25        167.84         4.38 o                         
   6  -1   4        225.67        203.05         6.71 o                         
   6  -1   5         65.58         88.11         8.49 o                         
   6  -1   6         42.94         94.70        55.97 o                         
   6  -1   7         82.50        135.45        66.64 o                         
  -6  -2   8         67.63         56.90         6.02 o                         
  -6  -2   7         32.17         42.38         5.77 o                         
  -6   2   6        149.95        138.56         5.84 o                         
  -6  -2   5        154.76        150.52         4.51 o                         
  -6  -2   4         28.70         23.94         3.81 o                         
  -6  -2   3         13.20         22.81         2.52 o                         
  -6  -2   2        154.50        140.72         3.06 o                         
  -6  -2   1        210.68        234.39         6.05 o                         
  -6  -2   0        199.94        205.25         4.55 o                         
  -6  -2  -1        150.78        123.29         5.29 o                         
  -6  -2  -2         14.08         25.81         3.45 o                         
   6   2   3         27.62         29.59         4.21 o                         
   6   2   4        142.18        167.01         7.51 o                         
   6  -2   5        151.61        158.43         7.43 o                         
   6  -2   6         29.39        100.99        54.02 o                         
   6  -2   7         72.26        115.85        61.79 o                         
  -6  -3   8         36.54         61.67         5.67 o                         
  -6  -3   7        202.29        225.73         6.31 o                         
  -6  -3   6          7.30         18.08         4.07 o                         
  -6  -3   5         43.98         46.32         4.18 o                         
  -6   3   4        181.98        196.11         3.23 o                         
  -6  -3   3         18.31         23.06         2.51 o                         
  -6  -3   2         42.73         67.19         3.92 o                         
  -6  -3   1        114.79        103.04         4.32 o                         
  -6  -3   0        125.54        123.55         3.76 o                         
  -6  -3  -1         39.79         60.21         4.21 o                         
  -6  -3  -2         19.84         23.73         3.90 o                         
  -6  -3  -3        167.04        196.60         6.21 o                         
   6   3   4         46.49         65.79         5.85 o                         
   6   3   5          6.71          0.59         6.69 o                         
   6  -3   6        220.70        120.66        59.13 o                         
   6  -3   7         33.38         29.76        68.58 o                         
  -6  -4   8          3.17         16.99         5.76 o                         
  -6  -4   7        196.65        225.08         6.15 o                         
  -6  -4   6         92.19         85.34         6.00 o                         
  -6  -4   5         27.36         57.72         4.72 o                         
  -6  -4   4          6.99          4.09         3.98 o                         
  -6  -4   3         52.95         48.96         3.54 o                         
  -6  -4   2        283.07        259.61         4.71 o                         
  -6  -4   1         72.04         90.79         3.10 o                         
  -6  -4   0         78.82         87.87         3.42 o                         
  -6  -4  -1        270.79        235.99         6.11 o                         
   6   4   2         57.93         60.96         5.12 o                         
  -6  -4  -3          6.61         21.58         5.72 o                         
   6   4   4         28.69         43.21         5.80 o                         
   6   4   5         84.32         83.49         6.45 o                         
  -6  -4  -6        179.74        182.76         8.84 o                         
  -6  -5   7        191.23        222.99         6.69 o                         
  -6  -5   6         93.36        103.68         5.56 o                         
  -6  -5   5         38.81         57.22         4.85 o                         
  -6  -5   4         77.64         76.55         4.96 o                         
  -6  -5   3         35.48         45.16         3.67 o                         
  -6  -5   2         29.33         22.20         3.19 o                         
  -6  -5   1        191.27        177.94         4.72 o                         
  -6  -5   0        185.94        175.11         5.22 o                         
  -6  -5  -1         27.51         32.85         2.98 o                         
  -6  -5  -2         35.22         39.63         6.11 o                         
  -6  -5  -3         79.76         86.25         7.07 o                         
   6   5   4         35.45         35.53         6.34 o                         
   6   5   5         96.76         90.92         8.07 o                         
   6   5   6        195.78        216.42         7.95 o                         
  -6  -6   7        359.08        325.27         7.27 o                         
  -6  -6   6        530.47        554.07         7.81 o                         
  -6  -6   5        144.13        142.47         5.67 o                         
  -6  -6   4         38.26         38.97         4.83 o                         
  -6  -6   3         56.34         75.36         4.13 o                         
  -6  -6   2         10.96         22.28         3.78 o                         
  -6  -6   1         70.79         75.08         4.46 o                         
  -6  -6   0         65.07         66.78         4.36 o                         
  -6  -6  -1         10.13         35.14         3.52 o                         
  -6  -6  -2         54.02         74.02         3.84 o                         
  -6  -6  -3         41.54         28.12         5.98 o                         
  -6  -6  -4        136.65        142.55         7.22 o                         
   6   6   5        580.14        517.20        10.80 o                         
   6   6   6        329.83        285.95         8.93 o                         
  -6  -7   7        170.97        174.64         6.56 o                         
  -6  -7   6         93.04         89.76         5.82 o                         
  -6  -7   5         16.15         39.12         5.09 o                         
  -6  -7   4        132.16        137.07         5.05 o                         
  -6  -7   3        406.42        399.39         6.62 o                         
  -6  -7   2        135.19        124.59         5.18 o                         
  -6  -7   1         63.35         71.61         4.54 o                         
  -6  -7   0         58.65         69.76         4.65 o                         
  -6  -7  -1        142.18        167.68         4.49 o                         
  -6  -7  -2        372.21        309.27         8.81 o                         
  -6  -7  -3        141.25        150.39         6.71 o                         
  -6  -7  -4         17.57         38.62         7.50 o                         
   6   7   5         86.47         92.38         8.35 o                         
   6   7   6        185.15        181.65        10.32 o                         
  -6  -8   6          9.69         20.41         5.59 o                         
  -6  -8   5         64.91         77.47         4.84 o                         
  -6  -8   4         12.84         23.70         5.71 o                         
  -6  -8   3          8.19         17.00         4.42 o                         
  -6  -8   2        170.26        148.32         5.80 o                         
  -6  -8   1         27.24         40.25         3.95 o                         
  -6  -8   0         28.96         52.64         3.87 o                         
  -6  -8  -1        183.29        184.43         5.48 o                         
  -6  -8  -2          7.80         25.55         3.33 o                         
  -6  -8  -3         12.90         23.09         6.20 o                         
  -6  -8  -4         61.05         83.48         7.98 o                         
   6   8   5         10.02         19.07         7.43 o                         
  -6  -9   6         16.52         26.52         5.22 o                         
  -6  -9   5         42.69         56.46         5.78 o                         
  -6  -9   4        109.25        108.72         6.38 o                         
  -6  -9   3          7.02         14.13         5.59 o                         
  -6  -9   2         15.25         24.99         4.36 o                         
  -6  -9   1         82.88         77.50         4.44 o                         
  -6  -9   0         89.54        100.61         5.76 o                         
  -6  -9  -1         14.80         36.53         4.83 o                         
  -6  -9  -2          7.64         20.78         4.09 o                         
  -6  -9  -3        107.23        100.11         8.19 o                         
  -6  -9  -4         40.50         56.61         8.31 o                         
   6   9   5         15.10         19.11         9.22 o                         
  -6 -10   5        100.85        116.89         6.49 o                         
  -6 -10   4         12.66         17.48         5.55 o                         
  -6 -10   3         29.52         53.15         5.20 o                         
  -6 -10   2         87.50         83.15         5.20 o                         
  -6 -10   1         75.43         83.66         5.64 o                         
  -6 -10   0         76.22         87.42         4.70 o                         
  -6 -10  -1         81.07        109.56         4.85 o                         
  -6 -10  -2         30.27         41.49         4.42 o                         
  -6 -10  -3         13.20         24.96         8.20 o                         
  -6 -10  -4        110.33        116.90         9.17 o                         
  -6 -11   4         46.62         42.50         6.64 o                         
  -6 -11   3         62.07         79.86         6.62 o                         
  -6 -11   2         65.35         69.54         5.83 o                         
  -6 -11   1        127.95        115.15         5.72 o                         
  -6 -11   0        118.56        112.18         6.57 o                         
  -6 -11  -1         62.35         85.86         5.05 o                         
  -6 -11  -2         56.74         59.53         6.99 o                         
  -6 -11  -3         45.09         63.04         8.64 o                         
  -6 -12   3          5.58         17.36         5.24 o                         
  -6 -12   2        139.66        106.84         6.52 o                         
  -6 -12   1        105.19         96.02         6.81 o                         
  -6 -12   0         98.46         74.23         5.63 o                         
  -6 -12  -1        142.40        117.83         6.59 o                         
  -6 -12  -2          6.03         23.87         4.23 o                         
  -6 -13   2         10.49         26.67         6.72 o                         
  -6 -13   1         14.99         34.62         5.06 o                         
  -6 -13   0         16.34         35.67         6.64 o                         
  -6 -13  -1         10.05         19.27         5.98 o                         
  -7   0   4          3.08          8.46         7.87 o                         
  -7   0   2         18.14         10.78         7.24 o                         
  -7   0   0        261.58        241.89         9.93 o                         
  -7   0  -2          0.86         -4.36         8.59 o                         
   7   0   4        195.98        190.25        10.51 o                         
  -7  -1   6         16.60         25.40         6.22 o                         
  -7  -1   5        157.80        162.65         5.08 o                         
  -7  -1   4         35.37         43.30         5.78 o                         
  -7  -1   3         83.34         81.26         5.83 o                         
  -7  -1   2         61.27         74.38         6.12 o                         
  -7  -1   1         13.66         49.89         5.56 o                         
  -7  -1   0         14.67         28.59         5.46 o                         
  -7  -1  -1         67.06        100.34         6.22 o                         
  -7  -1  -2         82.76        102.51         6.21 o                         
  -7  -1  -3         34.25         51.53         6.30 o                         
   7   1   4        166.48        173.42         7.19 o                         
   7   1   5         17.02         46.44         9.44 o                         
  -7  -2   6         10.41         26.37         6.06 o                         
  -7  -2   5         15.84         26.13         5.88 o                         
  -7  -2   4         74.90         83.62         5.54 o                         
  -7  -2   3         80.30         93.77         4.29 o                         
  -7  -2   2         41.66         49.69         5.74 o                         
  -7  -2   1        102.90        116.05         6.04 o                         
  -7  -2   0        112.61        119.48         6.26 o                         
  -7  -2  -1         38.25         46.28         5.95 o                         
  -7  -2  -2         84.94        107.41         6.11 o                         
  -7  -2  -3         72.45         96.68         6.52 o                         
  -7  -2  -4         16.43         37.54         9.11 o                         
  -7  -2  -5         10.48         45.09         9.51 o                         
  -7  -3   6         47.80         76.77         6.31 o                         
  -7  -3   5          6.19         21.32         5.83 o                         
  -7  -3   4          1.68          8.02         5.30 o                         
  -7  -3   3         35.63         49.03         5.20 o                         
  -7  -3   2         16.39         29.65         3.94 o                         
  -7  -3   1          7.01         20.69         3.87 o                         
  -7  -3   0          6.40         25.98         5.92 o                         
  -7  -3  -1         15.39         30.84         5.44 o                         
  -7  -3  -2         38.94         52.82         5.95 o                         
  -7  -3  -3          1.60         19.49         9.53 o                         
  -7  -3  -4          6.77         37.63         9.53 o                         
  -7  -3  -5         43.78         85.08        11.02 o                         
  -7  -4   6          0.03         -0.98         5.18 o                         
  -7  -4   5         45.40         46.39         5.93 o                         
  -7  -4   4         57.55         57.45         5.89 o                         
  -7  -4   3         81.37        104.24         5.76 o                         
  -7  -4   2         93.77         95.13         5.64 o                         
  -7  -4   1        105.35        109.02         4.45 o                         
  -7  -4   0        112.50        133.07         5.92 o                         
  -7  -4  -1         96.51        104.67         6.26 o                         
  -7  -4  -2         86.66        103.66        10.01 o                         
  -7  -4  -3         52.94         55.46         9.67 o                         
  -7  -4  -4         49.68         66.92        10.37 o                         
  -7  -5   5         28.99         44.89         6.19 o                         
  -7  -5   4         27.20         26.23         6.07 o                         
  -7  -5   3        136.87        125.66         6.16 o                         
  -7  -5   2        194.59        188.51         5.94 o                         
  -7  -5   1          7.66         20.19         4.46 o                         
  -7  -5   0          7.01         27.16         4.71 o                         
  -7  -5  -1        177.80        169.63         4.61 o                         
  -7  -5  -2        143.32        159.31        10.63 o                         
  -7  -5  -3         28.96         51.89         9.65 o                         
  -7  -5  -4         29.41         39.97        10.62 o                         
  -7  -6   5         47.59         71.86         6.93 o                         
  -7  -6   4         17.69         24.78         5.84 o                         
  -7  -6   3         42.47         53.87         5.90 o                         
  -7  -6   2        109.80        133.51         5.85 o                         
  -7  -6   1         28.77         41.27         5.40 o                         
  -7  -6   0         26.58         58.42         6.48 o                         
  -7  -6  -1        106.56        117.45         5.30 o                         
  -7  -6  -2         41.55         44.52         7.32 o                         
  -7  -6  -3         19.30         38.79         9.65 o                         
  -7  -6  -4         43.53         51.80        11.51 o                         
  -7  -7   5          0.19          7.95         8.57 o                         
  -7  -7   4          4.83         11.61         6.21 o                         
  -7  -7   3         74.68         94.20         6.07 o                         
  -7  -7   2        252.89        271.10         6.87 o                         
  -7  -7   1         12.23         28.15         5.64 o                         
  -7  -7   0         11.20         16.28         5.55 o                         
  -7  -7  -1        267.19        230.45         6.31 o                         
  -7  -7  -2         78.95        104.66         8.29 o                         
  -7  -7  -3          5.20         11.56         8.36 o                         
  -7  -8   4         47.71         49.73         6.85 o                         
  -7  -8   3         87.62         81.05         6.49 o                         
  -7  -8   2          6.13         36.04         5.70 o                         
  -7  -8   1         95.85        113.19         6.14 o                         
  -7  -8   0        100.85         90.09         6.35 o                         
  -7  -8  -1          6.53         17.64         5.00 o                         
  -7  -8  -2         82.53         96.15         8.65 o                         
   7   8   3         49.82         24.64        14.90 o                         
  -7  -9   3         31.05         43.00         6.87 o                         
  -7  -9   2          9.16         23.72         5.96 o                         
  -7  -9   1         27.29         49.47         6.16 o                         
  -7  -9   0         24.93         22.41         5.85 o                         
  -7  -9  -1          8.40         14.99         5.16 o                         
   7   9   2         31.18         30.18        12.19 o                         
  -7 -10   1          2.16         22.73         7.76 o                         
  -7 -10   0          1.99         23.30         6.13 o                         
  -8   0   2         74.59         56.11        11.41 o                         
  -8   0   0        360.97        262.04        12.13 o                         
  -8  -1   3         11.62         13.88         5.86 o                         
  -8  -1   2         20.46         48.87         7.12 o                         
  -8  -1   1        333.15        293.58         7.89 o                         
  -8  -1   0        357.05        347.61         8.17 o                         
  -8  -1  -1         21.35         22.72         7.04 o                         
  -8  -2   3          0.70          4.93         8.24 o                         
  -8  -2   2         27.97        148.67        10.52 o                         
  -8  -2   1         93.79        116.00         7.18 o                         
  -8  -2   0         86.99         92.09         7.29 o                         
  -8  -2  -1         26.57         31.39         6.85 o                         
  -8  -3   2         37.47         58.20        10.46 o                         
  -8  -3   1         51.45         66.42        11.39 o                         
  -8  -3   0         56.26         67.39         6.99 o                         
  -8   3  -1         32.40         30.01         8.29 o                         
  -8  -3  -1         34.59         72.25        10.98 o                         
  -8  -4   1         27.26         43.82        10.45 o                         
  -8  -4   0         29.73         56.37        11.50 o                         
  -1   0   2        865.00        863.98         3.72 o                         
  -1   0   0         65.00         73.86         0.97 o                         
  -1   0  -2        127.85        192.37         3.31 o                         
  -1  -1   2        288.82        310.93         2.76 o                         
  -1  -1   1        242.88        258.94         1.76 o                         
  -1  -1   0          9.88          9.36         0.72 o                         
  -1   1  -1        306.46        295.92         1.05 o                         
  -1  -1  -2        991.14        977.87         5.00 o                         
   1   2  -3        186.68        205.26         3.54 o                         
  -1  -2   2       1535.29       1545.25         4.08 o                         
  -1  -2   1        706.50        745.63         4.24 o                         
   1   2   0         14.39         15.36         0.77 o                         
  -1  -2  -1        518.96        533.09         2.68 o                         
  -1  -2  -2       1025.19       1043.50         5.21 o                         
   1   3  -3       6118.04       6579.08        15.05 o                         
  -1  -3   2          0.79          2.38         1.09 o                         
  -1  -3   1        601.97        691.74         2.24 o                         
   1   3   0        299.42        274.79         1.25 o                         
  -1  -3  -1        121.58        189.91         1.67 o                         
  -1  -3  -3       4195.93       4077.10        12.00 o                         
   1   4  -3        112.89        117.87         3.58 o                         
  -1  -4   2       2257.10       2296.13         5.90 o                         
  -1   4   1       1586.58       1774.20         3.31 o                         
   1   4   0          1.85          2.43         0.71 o                         
   1  -4   1       1364.66       1524.23         3.60 o                         
   1   4   2       1111.83       1330.95         4.60 o                         
  -1  -4  -3        511.92        418.47        17.48 o                         
  -1  -5   3        586.92        576.35         4.33 o                         
   1   5  -2        982.70       1072.14         4.14 o                         
  -1   5   1       1087.98       1203.84         3.74 o                         
   1   5   0        295.50        282.96         1.49 o                         
   1  -5   1       1521.42       1722.34         4.99 o                         
  -1  -5  -3        259.16        301.20         2.37 o                         
  -1  -6   3          2.22          2.57         4.92 o                         
  -1  -6   2         10.03         30.06         1.84 o                         
  -1   6   1         20.03         17.89         1.06 o                         
  -1  -6   0          0.15          0.50         1.04 o                         
   1   6   1        150.12        126.44         2.08 o                         
   1   6   2        124.85        150.71         4.00 o                         
   1  -6   3         14.41         17.52         1.27 o                         
  -1  -7   3        669.38        766.77         8.84 o                         
   1   7  -2        302.10        350.59         3.72 o                         
  -1  -7   1         68.87         70.99         1.64 o                         
   1  -7   0          6.33          5.34         1.11 o                         
   1  -7   1         30.75         37.31         1.14 o                         
   1  -7   3        260.94        273.77         1.85 o                         
   1   8  -3         38.25         29.58         3.15 o                         
  -1   8   2        848.47        815.80         4.29 o                         
   1  -8  -1         36.06         42.14         2.82 o                         
   1  -8   0          0.86          0.78         0.93 o                         
   1   8   1          0.33          1.88         1.18 o                         
  -1   8  -2        986.99        927.80         3.24 o                         
   1  -8   3        224.89        185.27         1.35 o                         
   1  -8   4         12.03         14.59         1.49 o                         
  -1  -9   2         21.88         27.03         2.63 o                         
   1  -9  -1        444.18        495.12         5.02 o                         
   1   9   0        711.84        743.59         3.37 o                         
  -1   9  -1        261.75        263.33         2.63 o                         
  -1   9  -2         21.07         22.74         1.14 o                         
   1  -9   4         47.25         42.50         1.47 o                         
   1  10  -3         46.76         53.92         3.41 o                         
  -1  10   0          4.96          6.63         1.86 o                         
  -1  10  -1        174.30        187.02         2.61 o                         
  -1  10  -2         32.66         35.99         1.63 o                         
   1 -10   4         29.77         22.11         1.05 o                         
   1  11  -2         15.49         19.65         3.30 o                         
  -1  11  -1        507.80        545.51         4.04 o                         
  -1  11  -2         76.58         65.97         1.90 o                         
  -1  12   9         22.05         19.62         6.14 o                         
  -1  12  -2         69.19         72.45         2.11 o                         
  -1  13  -2         13.55         17.03         2.06 o                         
  -1  14   8        119.61        109.23         7.38 o                         
  -2   0  10         70.74         71.40         7.98 o                         
  -2   0   8        138.68        150.49         6.87 o                         
  -2   0   6        919.23        904.92         9.33 o                         
   2   0  -4         55.95         55.97         3.03 o                         
   2   0  -2        173.42        212.64         1.39 o                         
  -2   0   0      36712.70      39526.99        71.74 o                         
  -2   0  -2         44.27         68.19         1.76 o                         
   2   0   4         14.29         30.46         2.79 o                         
   2   0   6        407.33        413.40         6.03 o                         
   2   0   8        622.40        572.43         8.04 o                         
   2   0  10        149.62        158.16         7.58 o                         
  -2   1  11          2.35          8.37         5.97 o                         
  -2   1  10         17.55         16.43         5.22 o                         
  -2  -1   9          0.19          3.55         4.59 o                         
  -2  -1   8        593.98        556.93         6.41 o                         
  -2  -1   7          0.61          5.61         3.53 o                         
  -2   1   6        111.34        125.82         3.67 o                         
   2  -1  -5       1183.47       1267.80         6.76 o                         
   2   1  -4        254.67        238.85         3.93 o                         
  -2  -1   3          0.10          2.52         1.00 o                         
  -2  -1   2        760.81        753.01         2.09 o                         
  -2   1   1       1055.40       1043.76         2.46 o                         
  -2  -1   0        510.18        479.14         1.46 o                         
   2   1   1          7.58         16.99         1.34 o                         
  -2   1  -2       1562.04       1579.15         4.15 o                         
  -2  -1  -3         37.55         36.00         1.26 o                         
   2  -1   4        356.36        370.22         4.78 o                         
   2  -1   5        589.09        706.70         5.10 o                         
   2  -1   6        288.41        269.57         3.95 o                         
   2   1   7          4.22          5.01         3.10 o                         
   2  -1   8        342.51        329.19         5.27 o                         
   2  -1   9         77.97         95.32         4.61 o                         
   2  -1  10          0.83          8.94         5.33 o                         
   2  -1  11          0.02         11.61         7.88 o                         
  -2   2  11         58.35         67.41         6.19 o                         
  -2   2  10         27.27         31.11         5.34 o                         
  -2  -2   9         87.23         93.14         5.08 o                         
  -2   2   8        155.19        144.30         4.64 o                         
  -2   2   7        151.17        144.21         4.43 o                         
  -2   2   6        138.38        140.04         3.72 o                         
  -2   2   5        307.85        308.72         3.44 o                         
  -2   2   4        141.41        145.79         2.58 o                         
  -2   2   3        132.13        137.09         1.74 o                         
  -2  -2   2        729.11        648.63         3.03 o                         
  -2  -2   1        319.53        277.17         2.45 o                         
   2   2   0       1422.21       1500.36         3.23 o                         
   2  -2   1        205.57        215.48         1.13 o                         
   2  -2   2        210.32        216.77         2.04 o                         
   2  -2   3        450.42        445.30         2.47 o                         
   2  -2   4        298.90        294.54         2.89 o                         
   2  -2   5        426.56        421.92         6.14 o                         
   2  -2   6          9.04         16.09         3.37 o                         
   2  -2   7        175.65        180.61         6.02 o                         
   2  -2   8          9.92         19.49         4.48 o                         
   2  -2   9         30.77         45.10         6.39 o                         
   2  -2  10         31.28         64.10         7.07 o                         
  -2   3  11         14.86         22.49         5.75 o                         
  -2   3  10          8.93         14.34         5.10 o                         
  -2   3   9         32.46         30.49         4.71 o                         
  -2   3   8          0.72          5.52         4.00 o                         
  -2   3   7        316.66        329.20         5.03 o                         
  -2   3   6          1.90          5.44         3.06 o                         
  -2   3   5         99.69         93.90         2.95 o                         
  -2  -3   4         18.44         19.96         1.39 o                         
  -2  -3   3         44.48         40.86         1.35 o                         
   2   3  -2          7.80         11.46         0.78 o                         
  -2  -3   1        772.64        834.40         3.00 o                         
  -2  -3   0          4.35          5.04         0.88 o                         
   2  -3   1        151.94        182.85         1.24 o                         
   2  -3   2          0.40          0.65         1.08 o                         
   2  -3   3         69.82         64.37         1.32 o                         
   2   3   4         11.53         13.11         1.88 o                         
   2  -3   5          0.39          2.06         3.68 o                         
   2  -3   6          0.36         12.90         4.43 o                         
   2  -3   7         11.22         11.09         5.06 o                         
   2  -3   8          0.56          7.27         5.50 o                         
   2  -3   9        270.63        268.83         8.45 o                         
   2  -3  10          0.10         -1.54         7.37 o                         
  -2   4  11         30.01         44.58         6.94 o                         
  -2  -4  10          0.28          8.50         5.21 o                         
  -2   4   9         93.93         86.98         4.80 o                         
  -2   4   8          5.17         15.54         3.77 o                         
  -2   4   7        132.57        145.71         7.69 o                         
  -2   4   6         13.25         21.74         2.94 o                         
  -2   4   5         61.89         63.78         1.97 o                         
  -2   4   4          9.27         12.80         1.60 o                         
  -2  -4   3         53.60         62.75         1.49 o                         
  -2  -4   2        431.92        460.27         2.19 o                         
  -2  -4   1        130.44        107.93         1.79 o                         
   2   4   0        200.28        207.94         1.20 o                         
  -2  -4  -1        575.68        521.83         1.49 o                         
   2   4   2        158.85        169.49         1.33 o                         
  -2  -4  -3         96.14        102.89         1.34 o                         
   2  -4   4         19.06         22.64         1.20 o                         
   2  -4   5        289.03        259.60         6.02 o                         
   2  -4   6        317.62        342.20         6.67 o                         
   2  -4   7        143.43        134.74         6.09 o                         
   2  -4   8         18.55          9.96         6.13 o                         
   2  -4   9         15.55         29.70         6.80 o                         
   2  -4  10          2.74         16.34         7.53 o                         
  -2  -5  10         13.27         27.48         7.17 o                         
  -2   5   9         56.61         80.98         6.72 o                         
  -2   5   8        480.72        532.42         6.80 o                         
  -2   5   7        348.47        395.29         5.56 o                         
  -2   5   6         20.37         38.86         4.26 o                         
  -2  -5   5         56.87         54.98         2.73 o                         
  -2  -5   4        105.24        104.37         2.62 o                         
  -2  -5   3          0.73          3.86         1.61 o                         
  -2  -5   2          0.18          0.93         0.81 o                         
  -2  -5   1        893.79        831.71         2.18 o                         
   2   5   0        380.93        363.32         1.75 o                         
   2  -5   1        787.95        831.98         3.26 o                         
   2   5   2        151.56        130.51         2.74 o                         
   2   5   3         34.19         26.36         0.94 o                         
   2  -5   4        187.73        197.63         1.78 o                         
   2   5   5         14.13         16.85         2.39 o                         
   2  -5   6        199.00        211.30         6.57 o                         
   2  -5   7        452.17        450.34         8.50 o                         
   2  -5   8        191.64        182.86         7.53 o                         
   2  -5   9        120.33        108.37         8.16 o                         
   2  -5  10          1.13         14.01         7.82 o                         
  -2  -6  10         65.97         59.75        11.13 o                         
  -2  -6   9         12.90         15.95         9.30 o                         
  -2  -6   8         25.60         25.55         8.85 o                         
  -2  -6   7        160.23        150.86         8.94 o                         
  -2  -6   6       2418.26       2631.15        19.14 o                         
  -2  -6   5        142.00        140.06         3.82 o                         
  -2  -6   4        404.17        437.96         4.79 o                         
  -2   6   3          1.24          8.62         1.34 o                         
  -2  -6   2          6.00          3.50         0.93 o                         
  -2  -6   1        130.62        112.96         2.73 o                         
   2  -6   0       2957.33       3222.09         6.06 o                         
   2   6   1          5.68          5.37         1.14 o                         
   2   6   2          4.04          4.83         1.59 o                         
   2   6   3          0.19          2.51         2.22 o                         
  -2  -6  -4        300.15        296.37         1.65 o                         
   2   6   5         66.39         57.90         2.87 o                         
   2   6   6       1588.65       1556.05         6.03 o                         
   2  -6   7        252.75        261.56         7.86 o                         
   2  -6   8        105.30        132.19         7.16 o                         
   2  -6   9         26.87         25.01         7.20 o                         
   2  -6  10        100.73         76.51         8.86 o                         
  -2  -7  10         61.60         94.21        11.35 o                         
  -2  -7   9          2.42          8.39         9.76 o                         
  -2  -7   8        273.83        295.23        10.82 o                         
  -2  -7   7        339.71        342.11        11.15 o                         
  -2  -7   6        234.36        235.63         4.80 o                         
  -2  -7   5         21.44         25.60         3.42 o                         
   2  -7  -4        210.43        182.57         2.77 o                         
  -2   7   3          1.66          4.24         1.39 o                         
  -2   7   2       1558.84       1635.83         4.30 o                         
   2   7  -1        109.11        137.71         1.92 o                         
   2  -7   0         83.56         75.46         1.65 o                         
   2   7   1        448.96        480.89         3.22 o                         
   2  -7   2       2694.43       2698.28         6.83 o                         
   2   7   3          0.05          5.79         1.69 o                         
   2   7   4        101.71        103.43         2.45 o                         
   2   7   5         59.87         65.83         2.59 o                         
   2   7   6        239.01        232.82         4.14 o                         
   2   7   7        287.89        292.22         4.59 o                         
   2  -7   8        282.33        242.28         8.81 o                         
   2  -7   9         31.42         49.76         7.62 o                         
   2  -7  10          5.75          6.80         9.02 o                         
  -2  -8  10        105.58        101.58        12.25 o                         
  -2  -8   9          4.48         -5.80        10.44 o                         
  -2  -8   8         24.45         26.09         9.61 o                         
  -2  -8   7        256.83        294.67        10.93 o                         
  -2  -8   6          2.73          4.29         3.63 o                         
  -2   8   5         79.44         88.04         3.19 o                         
   2  -8  -4        193.18        178.13         2.72 o                         
   2  -8  -3          0.06          3.34         1.44 o                         
  -2   8   2        644.85        640.10         4.46 o                         
   2   8  -1         62.30         60.54         1.37 o                         
   2  -8   0         43.55         41.54         1.35 o                         
   2   8   1         66.00         50.80         1.54 o                         
   2  -8   2        129.45        143.55         2.14 o                         
   2   8   3        105.66        104.11         3.35 o                         
   2   8   4        313.94        284.75         3.77 o                         
   2   8   5         72.40         76.50         2.71 o                         
   2   8   6         62.56         56.67         3.36 o                         
   2   8   7        290.78        282.70         4.83 o                         
   2  -8   8          0.08          9.70         3.73 o                         
   2  -8   9          1.12          8.21         3.93 o                         
   2   8  10        108.02        111.97         6.11 o                         
  -2  -9   9         36.43         66.38        11.57 o                         
  -2  -9   8          2.68          5.42        10.24 o                         
  -2  -9   7        151.24        125.73        10.35 o                         
  -2   9   6          3.97          0.72         2.62 o                         
  -2  -9   5         81.23         95.94         3.56 o                         
   2  -9  -4        146.22        138.42         2.32 o                         
   2   9  -3          3.20          5.08         1.34 o                         
   2   9  -2          0.04          4.19         1.48 o                         
   2   9  -1        391.05        374.56         2.28 o                         
   2   9   0          0.08          0.39         1.45 o                         
   2  -9   1        100.76         97.85         2.08 o                         
   2  -9   2          0.79          0.25         1.78 o                         
   2  -9   3         22.43         31.77         2.36 o                         
   2   9   4          2.25          2.02         2.54 o                         
   2   9   5         26.10         27.94         2.63 o                         
   2   9   6          1.13          9.79         2.78 o                         
   2   9   7         16.29         23.48         3.07 o                         
   2   9   8          9.04         18.27         3.34 o                         
   2  -9   9        161.49        142.36         5.33 o                         
  -2 -10   9        115.87        126.26        12.83 o                         
  -2  10   8          8.72         19.28         4.53 o                         
  -2 -10   7        176.99        176.76         4.97 o                         
   2  10  -6         37.37         37.98         3.18 o                         
  -2 -10   5         76.78         79.87         2.86 o                         
  -2  10   4          0.76          5.69         2.36 o                         
  -2  10   3         10.22          7.04         1.95 o                         
   2  10  -2          0.04          6.60         1.68 o                         
   2  10  -1          8.07         10.81         1.38 o                         
   2  10   0          3.52          3.41         1.06 o                         
   2 -10   1        218.85        189.07         2.72 o                         
   2  10   2          0.86          1.83         2.39 o                         
   2  10   3          7.75          5.26         2.46 o                         
   2 -10   4         26.82         28.78         2.70 o                         
   2  10   5          9.78         13.06         2.88 o                         
   2  10   6          3.93         14.44         2.93 o                         
   2  10   7        285.40        268.38         5.10 o                         
   2 -10   8          3.66         10.42         3.53 o                         
   2 -10   9          5.50         13.76         3.91 o                         
  -2 -11   9         82.08         75.30        13.61 o                         
  -2  11   8          4.05         13.92         4.96 o                         
  -2  11   7         17.43         21.02         4.30 o                         
  -2 -11   6         55.73         62.28         3.23 o                         
  -2 -11   5        148.38        165.22         4.88 o                         
  -2  11   4          0.23          3.57         2.73 o                         
  -2  11   3         32.13         17.99         2.62 o                         
  -2  11   2         22.30         22.34         2.36 o                         
   2  11  -1         42.18         44.40         1.96 o                         
   2  11   0        124.41        130.85         1.77 o                         
   2  11   1          3.36          2.68         0.56 o                         
   2  11   2        204.83        198.26         3.32 o                         
   2  11   3        100.89         82.11         3.30 o                         
   2  11   4          7.15          3.25         2.81 o                         
   2  11   5        234.96        235.33         4.26 o                         
   2  11   6         54.24         70.38         4.94 o                         
   2  11   7         13.29         26.04         3.47 o                         
   2 -11   8          5.57         14.62         3.80 o                         
  -2 -12   8         23.76          8.55        12.04 o                         
  -2  12   7         23.59         26.00         5.19 o                         
  -2 -12   6        220.82        214.60         5.26 o                         
   2  12  -5         20.04         29.67         3.01 o                         
  -2  12   4        245.42        266.92         4.38 o                         
  -2  12   3         92.72         99.18         2.95 o                         
  -2  12   2        385.89        391.77         3.83 o                         
   2  12  -1        305.48        312.96         3.41 o                         
   2  12   0        800.49        716.85         5.71 o                         
   2  12   1        252.42        244.74         4.11 o                         
   2  12   2        205.48        176.54         3.98 o                         
   2  12   3         20.51         34.02         3.55 o                         
   2  12   4        235.49        245.91         5.01 o                         
   2  12   5         54.21         58.78         4.09 o                         
   2  12   6         44.32         50.50         4.53 o                         
   2  12   7         23.14         28.63         3.86 o                         
   2  12   8         11.56         17.60         4.12 o                         
  -2 -13   8        445.63        556.97        16.66 o                         
  -2 -13   7          0.92         33.15        11.49 o                         
  -2 -13   6         55.59         66.93         4.96 o                         
  -2  13   5          0.84          7.43         3.22 o                         
  -2  13   4        481.71        436.52         6.21 o                         
   2  13  -3          2.25          1.83         2.68 o                         
   2  13  -2        285.75        277.05         4.38 o                         
   2  13  -1          0.88          3.51         1.48 o                         
   2  13   0          1.13          1.53         2.11 o                         
   2  13   1          0.96          5.55         3.46 o                         
   2  13   2        631.12        691.79         6.44 o                         
   2  13   3         12.70         12.18         4.46 o                         
   2  13   4        274.95        236.59         5.26 o                         
   2 -13   5         28.25         39.68         4.50 o                         
   2  13   6        119.56        147.52         5.16 o                         
   2 -13   7         23.25         22.01         4.93 o                         
  -2 -14   6         91.32         99.70        12.19 o                         
  -2 -14   5        105.78        114.38         5.35 o                         
  -2 -14   4        105.40        119.01         4.93 o                         
   2  14  -3         11.65          9.58         5.31 o                         
  -2  14   2         72.56         63.43         2.83 o                         
  -2  14   1         20.94         25.87         2.19 o                         
   2  14   0        159.46        180.86         3.48 o                         
   2  14   1        154.02        154.44         5.54 o                         
   2  14   2          0.33          4.21         3.72 o                         
   2  14   3          2.12         -4.11         5.04 o                         
   2  14   4        228.96        241.05         5.40 o                         
   2  14   5         61.27         69.03         5.85 o                         
   2  14   6         38.40         51.81         5.06 o                         
   2  14   7         67.21         74.00         5.49 o                         
  -2 -15   5         76.56         96.68        10.92 o                         
  -2 -15   4         83.47         89.22         5.23 o                         
   2  15  -3          1.26          8.20         2.69 o                         
   2  15  -2         10.76          8.72         2.34 o                         
   2  15  -1        137.90        149.15         3.57 o                         
   2  15   0          2.45          3.09         4.00 o                         
   2  15   1         32.57         37.32         5.34 o                         
   2  15   2          3.18          6.43         4.27 o                         
   2  15   3         13.45         11.35         5.51 o                         
   2  15   4          0.45          6.03         5.30 o                         
   2  15   5         51.92         56.05         5.13 o                         
   2 -15   6         14.64         15.55         5.35 o                         
  -2 -16   6          0.33         21.84        13.78 o                         
  -2  16   4          1.78          8.52         3.85 o                         
   2  16  -3         38.94         47.16         5.69 o                         
   2  16  -2          2.63          8.57         3.54 o                         
   2  16  -1         42.50         45.67         3.93 o                         
   2  16   0          0.58         -5.59         5.59 o                         
   2  16   1        306.85        284.73         5.44 o                         
   2  16   2         11.58          5.15         5.71 o                         
   2  16   3          5.45         11.98         5.85 o                         
   2  16   4         31.08         21.69         6.31 o                         
   2  16   5         11.05         21.65         6.12 o                         
  -2 -17   5         48.00         51.75        12.58 o                         
  -2 -17   4         25.14         34.32        11.21 o                         
   2  17  -2        101.08        107.33         6.89 o                         
   2  17  -1         15.73         15.46         6.31 o                         
   2  17   0          3.06          8.11         6.37 o                         
   2  17   1          3.68         10.45         4.17 o                         
   2  17   2          4.02         10.13         6.18 o                         
   2  17   3         61.97         57.15         6.79 o                         
   2  17   4          4.22         14.96         6.43 o                         
  -2 -18   2        212.78        228.85        11.19 o                         
   2  18  -1          1.97         17.59         6.55 o                         
   2  18   0        169.00        186.31         5.33 o                         
   2  18   1         16.85         20.63         4.50 o                         
   2  18   2         87.48        114.71         7.59 o                         
   2  18   3         70.59         64.60         7.40 o                         
  -3   0  10          1.90         10.09         7.39 o                         
  -3   0   8          1.68          1.72         6.21 o                         
  -3   0   6         11.05         19.47         5.10 o                         
  -3   0   4          5.17          1.77         1.47 o                         
  -3   0   2        398.99        386.41         3.65 o                         
   3   0   0        406.33        382.58         2.64 o                         
   3   0   2          1.89          4.24         1.54 o                         
   3   0   4        643.90        708.34         5.68 o                         
   3   0   6        257.29        257.48         4.17 o                         
   3   0   8        155.83        130.30         4.24 o                         
   3   0  10         59.49         50.07         4.68 o                         
  -3   1  11          7.54        -38.26        56.59 o                         
  -3  -1  10         92.46         88.39         5.77 o                         
  -3  -1   9        349.34        259.31         6.27 o                         
  -3   1   8         43.57         44.05         4.31 o                         
  -3   1   7          4.27         13.93         3.99 o                         
  -3  -1   6         83.87         80.87         3.72 o                         
   3  -1  -5        628.20        671.28         5.60 o                         
  -3  -1   4          0.06          3.97         1.01 o                         
  -3  -1   3        511.82        528.13         3.20 o                         
  -3   1   2         24.36         19.08         0.85 o                         
   3   1  -1         85.92         86.39         1.00 o                         
   3   1   0         32.38         22.10         1.04 o                         
  -3   1  -1         33.77         50.63         1.54 o                         
  -3   1  -2        489.42        467.81         2.85 o                         
  -3  -1  -3        106.72        127.07         2.99 o                         
   3  -1   4        414.99        375.23         3.20 o                         
   3  -1   5         10.90         16.42         1.67 o                         
   3  -1   6         83.95         82.76         2.74 o                         
   3  -1   7         45.65         52.13         2.83 o                         
   3  -1   8        120.67        131.87         2.79 o                         
   3  -1   9         52.29         44.04         2.75 o                         
   3   1  10         25.06         27.55         3.18 o                         
  -3  -2  10          5.66          5.56         5.65 o                         
  -3   2   9         47.81         46.22         4.74 o                         
  -3   2   8        191.83        170.65         5.10 o                         
  -3   2   7         45.87         40.89         3.85 o                         
  -3   2   6          4.56         13.88         3.24 o                         
  -3   2   5        234.66        203.11         3.24 o                         
  -3  -2   4        186.70        214.09         3.51 o                         
  -3  -2   3         45.19         41.16         1.05 o                         
  -3   2   2        509.26        450.27         2.20 o                         
   3   2  -1        602.77        594.01         2.67 o                         
  -3   2   0          9.36         13.86         0.76 o                         
  -3  -2  -1        295.11        300.90         2.55 o                         
  -3   2  -2        269.88        272.76         2.19 o                         
   3  -2   3        595.96        587.84         3.53 o                         
   3  -2   4        125.37        127.18         1.90 o                         
   3  -2   5        383.82        371.18         3.29 o                         
   3  -2   6        118.21        121.90         2.16 o                         
   3  -2   7         34.54         42.07         2.29 o                         
   3  -2   8        251.43        234.38         3.09 o                         
   3  -2   9         72.37         74.64         2.79 o                         
   3  -2  10         58.86         53.21         3.24 o                         
  -3   3  10          5.55         12.89         5.40 o                         
  -3   3   9         73.04         64.18         5.19 o                         
  -3   3   8          0.40          5.78         3.96 o                         
  -3   3   7        158.58        174.09         4.38 o                         
  -3   3   6         12.28         15.21         3.25 o                         
  -3   3   5         26.60         14.67         2.27 o                         
  -3  -3   4         17.35          9.19         1.98 o                         
  -3  -3   3       2411.49       2240.29         3.58 o                         
  -3  -3   2          1.55          0.87         0.64 o                         
   3   3  -1        268.68        299.34         2.21 o                         
   3   3   0         88.22         87.85         1.64 o                         
  -3  -3  -1         32.18         30.90         1.06 o                         
   3  -3   2          1.38          3.10         0.92 o                         
   3  -3   3       1093.86       1170.03         4.46 o                         
   3   3   4          5.79          5.60         1.50 o                         
   3  -3   5        111.19        126.22         2.49 o                         
   3  -3   6         13.30         15.09         2.18 o                         
   3  -3   7        211.10        217.40         3.04 o                         
   3  -3   8          8.20         14.00         2.25 o                         
   3  -3   9          3.39          8.81         2.58 o                         
   3  -3  10          7.37         10.90         3.92 o                         
  -3  -4  10         11.91         14.12         5.37 o                         
  -3   4   9         42.08         50.01         4.45 o                         
  -3   4   8         42.25         53.52         4.26 o                         
  -3   4   7          0.51         -0.63         3.44 o                         
  -3   4   6          0.10          4.60         2.49 o                         
  -3   4   5        538.46        497.07         3.69 o                         
   3  -4  -4          2.13          8.28         1.49 o                         
   3  -4  -3         25.52         20.04         1.88 o                         
  -3  -4   2       1129.68       1107.88         3.87 o                         
   3   4  -1        934.15        920.78         3.57 o                         
   3   4   0          0.61          0.43         1.22 o                         
   3  -4   1        599.99        629.84         2.35 o                         
   3  -4   2        203.56        222.96         2.13 o                         
   3  -4   3        383.40        390.74         2.32 o                         
   3  -4   4         10.04         17.51         2.29 o                         
   3  -4   5        528.78        528.62         3.82 o                         
   3  -4   6         49.92         52.73         2.06 o                         
   3  -4   7          0.92          4.76         1.93 o                         
   3  -4   8         30.43         41.01         2.36 o                         
   3  -4   9         74.09         81.71         4.16 o                         
   3  -4  10          8.09         11.44         4.15 o                         
  -3  -5  10         61.38         82.65         7.74 o                         
  -3   5   9        137.19        162.21         5.93 o                         
  -3   5   8         76.00         84.15         4.60 o                         
  -3   5   7         14.92         17.57         3.94 o                         
  -3   5   6        341.28        392.04         4.91 o                         
  -3   5   5        137.37        116.00         4.45 o                         
  -3  -5   4          8.84          8.22         2.39 o                         
  -3  -5   3        462.58        462.99         3.47 o                         
   3   5  -2        118.93        134.10         2.13 o                         
   3   5  -1        205.57        221.94         2.39 o                         
   3   5   0        189.63        150.97         2.35 o                         
   3  -5   1        958.90        943.96         3.42 o                         
   3  -5   2        537.34        512.28         2.99 o                         
   3  -5   3         68.38         69.11         1.36 o                         
   3  -5   4        192.12        160.05         3.21 o                         
   3  -5   5          9.10          8.72         1.65 o                         
   3  -5   6        673.98        666.87         5.51 o                         
   3  -5   7         18.65         25.08         3.17 o                         
   3  -5   8        164.56        171.08         4.19 o                         
   3   5   9          3.41         14.07         3.84 o                         
   3   5  10          1.51          5.74         4.29 o                         
  -3  -6  10          0.23         10.59        10.65 o                         
  -3  -6   9         17.40         -0.16         9.37 o                         
  -3  -6   8        107.22        103.16         9.71 o                         
  -3  -6   7        593.08        578.57        12.12 o                         
  -3  -6   6         23.32         22.61         4.21 o                         
   3  -6  -5         12.00         13.45         3.08 o                         
  -3  -6   4        301.16        269.07         4.26 o                         
  -3   6   3          5.30          1.51         1.06 o                         
   3   6  -2          6.18         18.90         1.60 o                         
   3   6  -1          1.69          1.09         1.79 o                         
   3  -6   0         18.98         10.84         0.60 o                         
   3  -6   1        191.26        187.11         1.67 o                         
   3   6   2         94.54        126.59         2.34 o                         
   3  -6   3          5.15          5.55         0.66 o                         
   3  -6   4         31.08         29.68         1.26 o                         
   3  -6   5        101.93        106.04         1.90 o                         
   3  -6   6        261.56        298.65         3.20 o                         
   3  -6   7         46.90         61.69         3.66 o                         
   3  -6   8          1.72          7.95         3.58 o                         
   3  -6   9         11.14         16.20         4.11 o                         
  -3  -7  10        140.64        126.63        12.28 o                         
  -3  -7   9         64.30         59.75        10.76 o                         
  -3  -7   8          7.44         -9.69         9.69 o                         
  -3  -7   7         39.74         28.63         8.89 o                         
  -3  -7   6         81.03         88.66         4.49 o                         
   3  -7  -5         22.24         25.69         3.11 o                         
  -3  -7   4         37.01         41.10         1.77 o                         
  -3   7   3        484.45        470.01         2.61 o                         
   3   7  -2        614.30        623.80         4.70 o                         
   3   7  -1         33.73         31.22         2.58 o                         
   3   7   0          9.41          8.96         0.86 o                         
   3   7   1         33.18         39.68         1.69 o                         
   3  -7   2         14.93         13.23         1.26 o                         
   3   7   3         35.46         36.56         2.36 o                         
  -3  -7  -4        475.05        476.99         4.83 o                         
   3  -7   5         14.36         31.01         2.61 o                         
   3  -7   6        293.53        311.34         4.63 o                         
   3  -7   7         44.61         56.24         3.81 o                         
   3  -7   8         41.31         45.35         4.04 o                         
   3  -7   9         10.29         17.41         4.26 o                         
  -3  -8   9         72.54         88.25        11.75 o                         
  -3  -8   8         52.56         46.82        10.56 o                         
  -3  -8   7        328.96        277.12         6.23 o                         
  -3  -8   6         42.14         40.52         4.29 o                         
  -3  -8   5         82.59         75.69         2.71 o                         
  -3  -8   4         96.65        104.38         2.06 o                         
  -3   8   3         17.42         18.20         1.21 o                         
   3   8  -2        294.26        258.35         1.37 o                         
   3   8  -1        176.97        172.75         3.01 o                         
   3   8   0         15.33         11.04         1.06 o                         
   3   8   1          0.30          4.25         1.49 o                         
   3  -8   2        598.41        550.66         3.63 o                         
   3   8   3        192.76        187.55         3.70 o                         
   3   8   4          0.65          4.95         2.97 o                         
   3  -8   5        286.60        318.28         4.92 o                         
   3  -8   6         69.59         64.23         3.18 o                         
   3  -8   7        157.49        176.48         5.06 o                         
   3  -8   8        102.41         95.49         4.46 o                         
   3  -8   9         34.56         34.78         4.65 o                         
  -3  -9   9         52.00         33.55        11.90 o                         
  -3  -9   8          0.88         13.19        10.76 o                         
  -3  -9   7        129.02        110.46         3.55 o                         
  -3  -9   6         74.28         67.00         3.12 o                         
  -3  -9   5         58.94         57.46         2.63 o                         
  -3   9   4         54.84         47.79         2.05 o                         
   3  -9  -3        662.89        617.81         4.30 o                         
   3   9  -2          3.12          4.77         0.97 o                         
   3   9  -1        196.36        183.22         2.73 o                         
   3   9   0        321.93        304.91         2.94 o                         
   3   9   1        107.94        103.87         1.91 o                         
   3   9   2          0.35          2.07         1.77 o                         
   3   9   3        280.81        304.23         4.53 o                         
   3   9   4         13.10         20.43         2.64 o                         
   3   9   5         47.75         30.78         3.54 o                         
   3  -9   6         62.79         62.78         3.25 o                         
   3  -9   7        177.06        162.81         5.59 o                         
   3  -9   8         56.08         56.06         4.40 o                         
   3   9   9          0.01          2.71         4.04 o                         
  -3 -10   9         30.66         43.84        13.23 o                         
  -3 -10   8         23.66         31.90        11.74 o                         
  -3 -10   7         68.86         76.35         5.38 o                         
  -3 -10   6         19.48         17.35         3.12 o                         
  -3 -10   5        550.66        555.14         4.28 o                         
  -3  10   4         14.82         16.70         2.28 o                         
  -3  10   3          0.03          0.90         1.55 o                         
   3  10  -2        157.65        162.29         1.91 o                         
   3  10  -1        159.76        168.31         3.77 o                         
   3 -10   0          7.43         13.25         1.29 o                         
   3  10   1         75.09         83.35         2.74 o                         
   3  10   2          0.18          1.33         1.94 o                         
   3  10   3        119.49        104.89         3.71 o                         
   3  10   4          9.86         13.29         3.21 o                         
   3  10   5        818.21        811.43         7.51 o                         
   3 -10   6          1.09         11.44         3.18 o                         
   3  10   7          5.74         16.50         3.54 o                         
   3  10   8         14.24         16.22         4.47 o                         
  -3 -11   8        196.24        183.46        13.38 o                         
  -3 -11   7        154.16        142.46         6.01 o                         
  -3 -11   6         21.05         21.81         5.14 o                         
  -3 -11   5        212.33        207.82         5.73 o                         
  -3  11   4          0.30          4.35         2.35 o                         
  -3  11   3        148.86        149.32         2.36 o                         
   3  11  -2         13.52         17.74         1.61 o                         
   3  11  -1         76.86         90.36         2.80 o                         
   3  11   0        871.95        788.60         2.99 o                         
   3  11   1        438.48        456.68         5.13 o                         
   3  11   2         59.17         56.82         3.00 o                         
   3  11   3         55.90         51.98         3.11 o                         
   3  11   4         30.53         30.01         3.13 o                         
   3  11   5         15.26         20.89         3.30 o                         
   3 -11   6         12.59         15.30         3.53 o                         
   3 -11   7        252.70        262.59         6.53 o                         
   3 -11   8        119.79        116.61         4.52 o                         
  -3 -12   8          0.19         19.95        13.60 o                         
  -3 -12   7         41.47         37.25         5.89 o                         
  -3 -12   6         19.09         23.87         5.33 o                         
   3  12  -5         33.15         33.98         4.83 o                         
  -3 -12   4        120.69        104.51         5.20 o                         
   3  12  -3          0.04          2.37         1.97 o                         
   3  12  -2         12.96         16.25         1.56 o                         
   3  12  -1        844.16        773.63         6.00 o                         
   3  12   0          0.54          3.83         3.35 o                         
   3  12   1        143.77        151.91         3.40 o                         
   3  12   2         46.09         42.97         3.19 o                         
   3  12   3          2.46         -0.03         3.49 o                         
   3  12   4         49.85         55.58         3.48 o                         
   3  12   5         63.58         63.64         4.08 o                         
   3  12   6         94.67        106.26         4.78 o                         
   3  12   7         58.64         66.30         4.33 o                         
  -3 -13   7          0.16         16.49         5.88 o                         
  -3 -13   6         79.18         71.11         5.91 o                         
   3  13  -5         33.86         36.23         5.17 o                         
  -3 -13   4         61.58         62.78         5.34 o                         
   3  13  -3         17.70         24.38         3.61 o                         
   3  13  -2        159.84        155.93         3.22 o                         
   3  13  -1         66.86         65.44         3.17 o                         
   3  13   0        455.14        452.61         5.73 o                         
   3  13   1          0.17          0.33         3.60 o                         
   3  13   2          2.75          3.13         3.16 o                         
   3  13   3          5.46          8.64         3.33 o                         
   3  13   4        471.87        426.38         6.06 o                         
   3  13   5         10.67         11.10         3.56 o                         
   3  13   6          0.45          6.26         3.93 o                         
   3  13   7          2.48          6.69         4.88 o                         
   3  14  -6          9.72         20.21         6.01 o                         
   3  14  -5         11.76         14.49         5.37 o                         
  -3 -14   4         55.83         54.04         5.44 o                         
   3  14  -3          0.83          5.01         3.12 o                         
   3  14  -2         54.14         52.55         3.58 o                         
   3  14  -1        353.75        337.87         5.47 o                         
   3  14   0         36.04         29.54         4.14 o                         
   3  14   1         13.92         15.21         3.78 o                         
   3  14   2        197.46        195.69         5.19 o                         
   3  14   3         46.33         42.70         3.79 o                         
   3  14   4          0.42         10.32         3.72 o                         
   3  14   5         11.80         12.69         4.50 o                         
   3  14   6         86.45         97.94         6.03 o                         
  -3 -15   6        139.91        172.56        13.85 o                         
   3  15  -5         47.98         48.22         6.00 o                         
   3  15  -4         29.06         35.55         5.90 o                         
   3  15  -3        207.22        202.59         6.24 o                         
   3  15  -2          0.03          2.58         3.87 o                         
   3  15  -1         46.85         48.48         4.32 o                         
   3  15   0        345.22        321.58         5.50 o                         
   3  15   1         86.27         88.62         4.40 o                         
   3  15   2          4.58          9.93         4.14 o                         
   3  15   3         51.84         52.32         4.65 o                         
   3  15   4         15.13         19.36         4.55 o                         
   3  15   5          6.15          3.70         4.83 o                         
  -3 -16   5         94.82         86.19        13.26 o                         
   3  16  -4          5.92         19.60         5.87 o                         
   3  16  -3          0.45          5.71         5.58 o                         
   3  16  -2          1.02         16.27         5.31 o                         
   3  16  -1        368.04        357.42         5.80 o                         
   3  16   0         21.98         18.28         4.40 o                         
   3  16   1        192.30        186.88         5.45 o                         
   3  16   2         16.83         21.75         4.43 o                         
   3  16   3         32.69         34.84         4.82 o                         
   3  16   4          0.00          5.49         4.88 o                         
  -3 -17   3         93.30         95.54         6.36 o                         
   3  17  -2         12.39          9.21         4.90 o                         
   3  17  -1         14.71         31.81         4.41 o                         
   3  17   0         10.05          7.93         4.65 o                         
   3  17   1        146.41        125.95         5.13 o                         
   3  17   2         19.31         23.26         4.77 o                         
   3  17   3        104.66         79.67         5.38 o                         
   3  18  -1          7.93         16.61         4.37 o                         
   3  18   0          0.05          2.74         5.09 o                         
   3  18   1          0.43         -4.31         8.06 o                         
  -4   0  10         32.19         31.65         8.68 o                         
  -4   0   8         18.93         35.17         6.49 o                         
  -4   0   6        413.69        384.70         7.58 o                         
  -4   0   4         60.61         57.28         2.31 o                         
  -4   0   2        102.53        104.68         1.90 o                         
   4   0   0       7560.52       7831.28        11.38 o                         
  -4   0  -2          4.49          6.66         2.28 o                         
   4   0   4          4.70          9.79         3.45 o                         
   4   0   6         97.70         98.98         4.07 o                         
   4   0   8        445.12        401.11         6.43 o                         
  -4  -1  10          9.69          8.43         5.85 o                         
  -4  -1   9         21.29         17.62         5.25 o                         
  -4   1   8        270.20        263.55         5.76 o                         
  -4   1   7          0.06          8.20         3.92 o                         
  -4  -1   6          0.08          7.14         3.68 o                         
  -4   1   5        581.51        514.45         4.25 o                         
  -4  -1   4        196.29        183.60         2.03 o                         
  -4  -1   3          4.75          5.73         1.17 o                         
   4   1  -2        246.68        210.88         2.15 o                         
   4   1  -1        757.80        823.68         3.33 o                         
   4  -1   0        371.85        372.94         2.24 o                         
   4  -1   1          0.01          5.89         1.08 o                         
  -4   1  -2        542.91        490.70         3.45 o                         
   4   1   3         61.86         70.45         2.62 o                         
   4   1   4        134.46        137.47         2.93 o                         
   4   1   5        187.20        206.03         3.38 o                         
   4   1   6        142.79        147.78         3.10 o                         
   4   1   7          0.58          4.78         2.87 o                         
   4   1   8         78.02         81.92         3.48 o                         
   4   1   9         70.11         74.10         3.83 o                         
  -4  -2  10         16.74         21.53         5.95 o                         
  -4  -2   9         28.86         33.49         5.08 o                         
  -4   2   8        131.67        110.50         5.01 o                         
  -4   2   7         20.72         12.54         3.94 o                         
  -4   2   6        164.17        155.69         3.96 o                         
  -4   2   5         17.26         23.50         1.64 o                         
  -4   2   4         44.86         45.64         2.53 o                         
  -4   2   3         50.50         42.58         1.26 o                         
  -4   2   2        256.07        191.06         2.04 o                         
   4   2  -1        148.77        159.82         2.15 o                         
   4   2   0        390.71        453.88         3.43 o                         
  -4   2  -1        214.90        208.18         2.06 o                         
  -4   2  -2          7.02          7.70         1.28 o                         
   4   2   3        150.80        140.12         3.45 o                         
   4   2   4        236.46        266.44         3.38 o                         
   4  -2   5        182.04        184.55         3.20 o                         
   4   2   6         34.75         33.03         2.68 o                         
   4   2   7         57.90         53.92         2.95 o                         
   4   2   8          0.15          4.00         3.05 o                         
   4   2   9          0.02          5.45         5.05 o                         
  -4   3  10         12.74         22.95         5.85 o                         
  -4   3   9          2.68          1.60         5.07 o                         
  -4   3   8          0.03          9.47         4.56 o                         
  -4   3   7        378.95        386.64         5.46 o                         
  -4  -3   6          0.72          0.32         2.76 o                         
  -4   3   5        109.92         91.03         1.77 o                         
  -4   3   4         17.00         23.90         3.39 o                         
  -4   3   3         34.25         24.70         1.01 o                         
  -4  -3   2          7.36         12.42         1.37 o                         
   4   3  -1        302.41        277.82         2.21 o                         
   4   3   0          2.39          2.96         0.71 o                         
   4   3   1          2.11          6.53         1.27 o                         
   4   3   2          1.63          3.19         1.23 o                         
   4   3   3        199.42        201.18         3.00 o                         
   4   3   4         16.61         15.94         2.34 o                         
   4  -3   5          0.64          3.51         2.33 o                         
   4  -3   6          3.23          4.46         2.34 o                         
   4  -3   7         55.77         68.40         3.25 o                         
   4  -3   8          0.09         10.44         3.75 o                         
   4  -3   9        228.89        259.36         5.98 o                         
  -4  -4  10          0.10          9.83        11.29 o                         
  -4   4   9         49.27         67.73         4.91 o                         
  -4   4   8          5.14         13.77         4.20 o                         
  -4   4   7         23.86         26.22         3.72 o                         
  -4   4   6          0.01          2.95         2.67 o                         
  -4  -4   5          3.07          5.66         1.38 o                         
  -4   4   4          0.33          2.82         0.91 o                         
  -4  -4   3         80.19         61.72         3.48 o                         
   4   4  -2        179.66        179.84         3.28 o                         
   4   4  -1        142.64        125.13         2.31 o                         
   4   4   0         23.11         17.71         2.42 o                         
   4  -4   1        463.67        418.97         2.90 o                         
   4   4   2          9.79          8.26         1.36 o                         
   4   4   3         40.63         47.30         3.22 o                         
   4  -4   4          0.23          2.79         1.69 o                         
   4  -4   5        189.02        177.75         3.47 o                         
   4  -4   6        302.90        292.49         3.21 o                         
   4  -4   7         41.71         43.35         2.65 o                         
   4   4   8         23.05         31.54         3.94 o                         
   4  -4   9          0.68         10.24         4.20 o                         
  -4  -5   9         14.46         16.83         9.61 o                         
  -4   5   8        268.89        278.89         5.89 o                         
  -4   5   7        207.18        257.32         5.07 o                         
  -4  -5   6         21.92         16.13         4.44 o                         
  -4  -5   5         13.58         11.90         4.35 o                         
  -4   5   4        102.18         88.37         1.16 o                         
   4   5  -3          4.77          7.75         2.05 o                         
   4   5  -2          2.82          6.82         2.19 o                         
   4   5  -1        267.52        254.09         2.57 o                         
   4   5   0        322.86        291.27         2.80 o                         
   4   5   1        179.80        160.16         1.98 o                         
  -4   5  -2         98.47         96.21         2.49 o                         
   4  -5   3         39.27         33.23         1.74 o                         
   4  -5   4        104.85        101.30         3.00 o                         
   4   5   5          2.68          7.72         1.84 o                         
   4  -5   6        139.43        158.83         3.91 o                         
   4  -5   7        310.24        305.32         4.87 o                         
   4  -5   8         26.27         32.82         3.84 o                         
   4  -5   9         71.74         65.84         4.69 o                         
  -4  -6   9          1.76         10.75        10.90 o                         
  -4  -6   8        104.22        102.24        10.61 o                         
  -4  -6   7         59.37         72.46         5.15 o                         
  -4  -6   6       1428.56       1345.36         9.64 o                         
  -4  -6   5         75.68         84.90         4.75 o                         
  -4   6   4        182.58        109.27         0.74 o                         
   4   6  -3          8.36         18.62         2.56 o                         
   4   6  -2          0.07          3.74         2.27 o                         
   4   6  -1         37.00         33.44         2.20 o                         
   4   6   0        656.38        595.68         4.41 o                         
   4   6   1          4.10          6.32         0.95 o                         
   4  -6   2         13.35         20.06         1.30 o                         
   4  -6   3          1.47          4.38         1.34 o                         
   4  -6   4        194.47        196.42         2.38 o                         
   4  -6   5         16.52         14.85         1.86 o                         
   4  -6   6        767.69        768.32         5.27 o                         
   4  -6   7        161.15        154.92         4.66 o                         
   4  -6   8        117.93        129.61         4.74 o                         
   4  -6   9         18.42         20.11         4.42 o                         
  -4  -7   9         10.94         27.24        11.56 o                         
  -4  -7   8         81.18         58.06        10.90 o                         
  -4  -7   7        250.03        257.97         6.42 o                         
  -4  -7   6         60.28         56.82         4.98 o                         
   4   7  -5         36.59         41.71         4.53 o                         
  -4  -7   4        202.97        199.01         5.15 o                         
   4   7  -3          1.74         11.12         2.47 o                         
   4   7  -2        492.92        472.11         4.78 o                         
   4   7  -1          0.74         -1.25         2.15 o                         
   4   7   0         95.91         91.77         2.77 o                         
   4   7   1        151.39        143.56         1.58 o                         
   4  -7   2       1200.56       1197.24         5.72 o                         
   4  -7   3          9.58         13.02         2.54 o                         
   4   7   4         15.11         20.48         2.98 o                         
   4  -7   5         94.61         97.18         3.84 o                         
   4  -7   6         83.41         92.57         3.97 o                         
   4  -7   7        137.89        138.40         3.83 o                         
   4  -7   8        100.96        111.91         4.89 o                         
  -4  -8   9          0.37         19.05        12.22 o                         
  -4  -8   8         19.11         27.03        11.55 o                         
  -4  -8   7         60.34         72.22         5.70 o                         
  -4  -8   6         11.87         11.99         5.11 o                         
  -4  -8   5          1.17          6.59         4.36 o                         
  -4  -8   4         54.71         46.60         4.55 o                         
   4   8  -3          0.81          6.05         2.44 o                         
   4   8  -2        402.19        372.61         4.65 o                         
   4   8  -1         53.31         42.19         3.28 o                         
   4   8   0         22.55         16.55         2.35 o                         
   4   8   1         59.67         41.85         1.19 o                         
   4   8   2          3.37          6.01         1.62 o                         
   4  -8   3         56.65         67.43         3.12 o                         
   4  -8   4        168.89        177.14         3.96 o                         
   4  -8   5         17.72         26.76         3.49 o                         
   4  -8   6        101.61        123.13         4.51 o                         
   4  -8   7        111.73        134.41         5.18 o                         
   4   8   8          5.29          8.93         3.90 o                         
  -4  -9   8          0.01         10.14        11.68 o                         
  -4  -9   7        200.51        188.90         6.76 o                         
   4   9  -6          0.71          1.57         5.30 o                         
   4   9  -5         51.97         35.88         4.88 o                         
  -4  -9   4        117.31         85.67         4.91 o                         
   4   9  -3          5.77          6.43         2.67 o                         
   4   9  -2          1.75          8.30         3.11 o                         
   4   9  -1        213.17        193.86         3.48 o                         
   4   9   0          2.62          1.40         3.21 o                         
   4   9   1          1.03          2.20         1.65 o                         
   4   9   2          0.84          2.01         2.50 o                         
   4  -9   3         69.70         82.12         2.79 o                         
   4  -9   4         34.58         32.24         3.36 o                         
   4  -9   5         19.66         20.98         3.78 o                         
   4  -9   6          7.77          8.78         3.88 o                         
   4  -9   7         60.74         74.54         3.80 o                         
   4   9   8          5.73          8.42         4.14 o                         
  -4 -10   8         10.62          6.17        12.64 o                         
  -4 -10   7         41.06         52.53         6.22 o                         
   4  10  -6         47.77         43.46         5.93 o                         
  -4 -10   5        142.52        135.59         5.76 o                         
   4  10  -4          6.28         11.15         4.86 o                         
   4  10  -3         27.18         27.99         4.35 o                         
   4  10  -2          5.72          6.65         3.20 o                         
   4  10  -1         44.65         48.05         3.59 o                         
   4  10   0         24.22         33.19         3.50 o                         
   4 -10   1        195.58        210.11         4.41 o                         
   4  10   2          3.75          5.08         2.92 o                         
   4  10   3          7.39          2.38         3.29 o                         
   4 -10   4          4.28          5.19         3.58 o                         
   4 -10   5         40.31         51.96         4.14 o                         
   4  10   6          8.09          8.49         4.24 o                         
   4 -10   7        157.08        147.89         4.36 o                         
  -4 -11   8          0.42          0.96        13.90 o                         
  -4 -11   7         32.60         28.83         5.98 o                         
  -4 -11   6         11.61         18.68         5.85 o                         
   4  11  -5         39.53         39.24         5.49 o                         
  -4 -11   4         12.35         17.09         5.10 o                         
   4  11  -3          4.54         10.29         3.43 o                         
   4  11  -2         16.17         20.85         3.41 o                         
   4  11  -1         37.20         43.51         3.63 o                         
   4  11   0        181.36        182.52         4.42 o                         
   4  11   1         30.43         31.16         3.65 o                         
   4  11   2        163.83        171.84         6.53 o                         
   4 -11   3         72.13         67.58         5.19 o                         
   4 -11   4         11.25          6.95         5.66 o                         
   4 -11   5        114.86        133.10         5.07 o                         
   4 -11   6         16.30         16.00         4.58 o                         
   4  11   7         36.31         41.61         4.78 o                         
  -4 -12   7         11.49         20.47         6.46 o                         
  -4 -12   6        175.10        161.27         6.91 o                         
  -4 -12   5         20.59         17.30         5.56 o                         
   4  12  -4        112.90         94.27         7.40 o                         
   4  12  -3         37.19         33.74         3.66 o                         
   4  12  -2        213.74        208.84         4.54 o                         
   4  12  -1        109.48        117.14         4.33 o                         
   4  12   0        326.94        314.48         5.33 o                         
   4  12   1        126.18        105.26         4.30 o                         
   4  12   2         35.36         47.53         6.13 o                         
   4  12   4        143.15        136.69         6.90 o                         
   4  12   5         57.39         51.30         4.75 o                         
   4  12   6          7.39          4.70         6.89 o                         
   4  13  -6          4.34         14.02         6.49 o                         
  -4 -13   5          0.69         -4.21         6.00 o                         
  -4 -13   4        377.92        322.04         7.60 o                         
   4  13  -3         18.62         32.83         3.83 o                         
  -4 -13   2         66.22         76.74         5.13 o                         
   4  13  -1         13.02         29.67         6.21 o                         
   4  13   0          0.44         13.43         6.31 o                         
   4  13   1          2.15          7.90         3.94 o                         
   4  13   2        361.77        343.29         8.64 o                         
   4  13   4        106.60         96.32         7.36 o                         
   4  13   5         14.69         26.89         6.84 o                         
   4  13   6         63.91         60.64         5.50 o                         
  -4 -14   6         57.33         86.39         7.47 o                         
  -4 -14   5         44.84         37.95         6.50 o                         
   4  14  -4         17.13         20.61         6.16 o                         
   4  14  -3          8.48         12.36         5.51 o                         
  -4 -14   2         72.92         97.82         5.66 o                         
   4  14  -1          1.91         12.81         4.21 o                         
   4  14   0         85.36         85.02         4.80 o                         
   4  14   1        106.41        100.23         7.46 o                         
   4  14   2          6.82          8.65         6.64 o                         
   4  14   4        119.86        106.47         7.85 o                         
   4  14   5         20.28         32.11         7.33 o                         
   4  15  -5         43.81         18.18         8.02 o                         
   4  15  -4         65.60         57.33         8.03 o                         
   4  15  -3          0.01          6.91         5.80 o                         
   4  15  -2          1.72         21.26         5.49 o                         
   4  15  -1         82.63         86.33         4.92 o                         
   4  15   0          8.89         15.02         7.01 o                         
   4  15   2          0.15          5.12         6.87 o                         
   4  15   3         24.00         44.76         7.54 o                         
   4  16  -3         46.50         54.80         7.98 o                         
   4  16  -2         23.58         18.34         5.11 o                         
  -4 -16   1          0.82          3.83         8.54 o                         
   4  16   0          4.48          7.63         7.49 o                         
   4  16   1        271.27        251.87         9.87 o                         
   4  16   2          4.12         15.79         7.28 o                         
   4  16   3          0.21         -1.64         7.71 o                         
   4  17   0          1.45          3.86         8.44 o                         
  -5   0   8         16.89         33.15         9.07 o                         
  -5   0   6          3.66         21.50         7.46 o                         
  -5   0   4          1.93          5.73         4.37 o                         
   5   0  -2        115.29         93.04         4.10 o                         
   5   0   0        386.76        365.69         4.05 o                         
   5   0   2          0.32          8.75         3.45 o                         
   5   0   4        461.81        400.47         7.84 o                         
   5   0   6        250.41        230.29         7.29 o                         
   5   0   8        133.77        152.87         7.79 o                         
  -5  -1   0         16.21         24.15        11.06 o                         
  -5   2   1        297.18        199.67         2.04 o                         
   5  -3   0         20.92         17.92         1.35 o                         
   5  -4   1        159.41        158.95         2.61 o                         
   5  -5   1        446.80        409.25         3.05 o                         
   5  -6   1        135.04         99.89         1.72 o                         
   5   6   8          0.04          6.48         4.51 o                         
   5   9   7         83.99         76.75         5.63 o                         
   5  11   6          1.08          4.28         7.74 o                         
  -6   0   8          1.43         68.13        56.03 o                         
  -6   0   6         82.66         32.86        42.15 o                         
  -6   0   4         14.04         36.02         5.78 o                         
   6   0  -2         92.49         94.43         5.78 o                         
   6   0   0       1580.38       1435.40         6.37 o                         
   6   0   2         44.56         61.39         3.34 o                         
   6   0   4          1.93         10.04         3.63 o                         
   6   0   6         16.42         21.85         5.80 o                         
  -7   0   6          0.25         19.45        59.92 o                         
   7   0  -4          3.37         26.68         8.42 o                         
   7   0  -2         19.86         23.84         8.03 o                         
   7   0   0        286.33        293.20        10.36 o                         
   7   0   2          0.94         14.17         7.92 o                         
   7   0   4        214.53        188.83         9.56 o                         
   8   0  -2         81.64         78.52         8.77 o                         
   8   0   0        395.14        263.97        12.11 o                         
   8   1  -3         12.72         11.63         5.56 o                         
   8   2  -3          0.76          4.34         5.66 o                         
   8  -3  -2          2.20          7.09         6.96 o                         
                                                                                
